# Supplementary material for: Changes in global gene expression of Vibrio parahaemolyticus induced by cold- and heat-stress
Source: BMC Microbiol. 2015 Oct 23;15:229. doi: 10.1186/s12866-015-0565-7 (PMC4618957; doi:10.1186/s12866-015-0565-7)
Supplement: Additional file 1: — DAVID categories. Additional file includes DAVID data for all temperatures. (XLSX 25 kb) [file 12866_2015_565_MOESM1_ESM.xlsx]

## Sheet: 4°C
Category	Term	Count	%	PValue	Genes
GOTERM_MF_FAT	GO:0003677~DNA binding	16	12.9032	0.0164235	VP1765, VP1156, VPA1114, VP0920, VP0713, VP0059, VP1536, VPA1219, VP0034, VP0377, VP0518, VP0489, VP2603, VP1889, VP1946, VP1032
KEGG_PATHWAY	vpa02020:Two-component system	6	4.83871	0.0175714	VPA1277, VP0489, VP0910, VP1032, VP0911, VPA0604
GOTERM_BP_FAT	GO:0006355~regulation of transcription, DNA-dependent	14	11.2903	0.0212848	VP1765, VPA1114, VP0713, VP0354, VP0059, VP1536, VPA1219, VP0034, VP0377, VP0486, VP0489, VP2603, VP1889, VP1032
GOTERM_BP_FAT	GO:0051252~regulation of RNA metabolic process	14	11.2903	0.0222706	VP1765, VPA1114, VP0713, VP0354, VP0059, VP1536, VPA1219, VP0034, VP0377, VP0486, VP0489, VP2603, VP1889, VP1032
GOTERM_BP_FAT	GO:0045449~regulation of transcription	14	11.2903	0.0254396	VP1765, VPA1114, VP0713, VP0354, VP0059, VP1536, VPA1219, VP0034, VP0377, VP0486, VP0489, VP2603, VP1889, VP1032
GOTERM_BP_FAT	GO:0000160~two-component signal transduction system (phosphorelay)	7	5.64516	0.0477677	VPA1277, VP0486, VP2127, VP0489, VP0354, VP0713, VP1032

## Sheet: 15°C
Category	Term	Count	%	PValue	Genes
GOTERM_BP_FAT	GO:0006817~phosphate transport	6	1.64384	9.102e-05	VP0526, VP0575, VPA1459, VP0569, VP0418, VPA1460
GOTERM_MF_FAT	GO:0015114~phosphate transmembrane transporter activity	5	1.36986	0.00074258	VP0526, VP0575, VPA1459, VP0418, VPA1460
KEGG_PATHWAY	vpa00641:3-Chloroacrylic acid degradation	5	1.36986	0.000929265	VP1776, VP2121, VPA0566, VPA0071, VP1777
KEGG_PATHWAY	vpa00650:Butanoate metabolism	11	3.0137	0.00116089	VPA0623, VP1776, VP2843, VP2121, VP2842, VP2841, VP1771, VP2840, VP1772, VP1777, VP0994
INTERPRO	IPR001539:Peptidase U32	4	1.09589	0.00148041	VP2448, VP2447, VPA1670, VP0567
KEGG_PATHWAY	vpa00010:Glycolysis / Gluconeogenesis	10	2.73973	0.00185098	VP2039, VPA0180, VP1776, VP2121, VP2046, VPA0566, VP0356, VPA0071, VP1777, VP2157
KEGG_PATHWAY	vpa02020:Two-component system	17	4.65753	0.00299834	VPA1277, VP2013, VP2011, VP2843, VP2842, VP2841, VP2840, VPA1731, VP0569, VP0910, VP0911, VP1376, VP0489, VPA0543, VP2261, VP1032, VPA0604
GOTERM_BP_FAT	GO:0006820~anion transport	7	1.91781	0.00383772	VPA0031, VP0526, VP0575, VPA1459, VP0569, VP0418, VPA1460
GOTERM_BP_FAT	GO:0015698~inorganic anion transport	6	1.64384	0.0043881	VP0526, VP0575, VPA1459, VP0569, VP0418, VPA1460
GOTERM_MF_FAT	GO:0005315~inorganic phosphate transmembrane transporter activity	4	1.09589	0.0061061	VP0575, VPA1459, VP0418, VPA1460
GOTERM_BP_FAT	GO:0005996~monosaccharide metabolic process	12	3.28767	0.00697638	VP2039, VPA1083, VPA0372, VPA1087, VP0356, VPA1618, VPA1180, VP0325, VP1494, VP2157, VP0994, VP1880
GOTERM_MF_FAT	GO:0015103~inorganic anion transmembrane transporter activity	5	1.36986	0.00790562	VP0526, VP0575, VPA1459, VP0418, VPA1460
GOTERM_CC_FAT	GO:0016021~integral to membrane	41	11.2329	0.00941985	VPA1277, VP0060, VPA1438, VPA0539, VP2843, VP2842, VPA1459, VPA1557, VP2159, VPA1651, VP1216, VP2509, VPA0842, VPA0031, VPA1715, VP2864, VP0963, VP1764, VP0618, VP0410, VPA1444, VPA0297, VPA1443, VP2046, VP1431, VPA0298, VPA1460, VP0858, VP2943, VPA0749, VPA0543, VPA1184, VPA1546, VP0575, VPA0540, VP2081, VP0574, VP3048, VP1486, VPA1236, VPA1424
GOTERM_BP_FAT	GO:0006006~glucose metabolic process	9	2.46575	0.0107905	VP2039, VPA0372, VP0356, VPA1618, VPA1180, VP0325, VP2157, VP0994, VP1880
INTERPRO	IPR011642:Nucleoside recognition	4	1.09589	0.0109632	VP0858, VPA1613, VPA1612, VP2437
KEGG_PATHWAY	vpa00020:Citrate cycle (TCA cycle)	7	1.91781	0.0110407	VP2495, VP2843, VP2842, VP2841, VP1873, VP2840, VP0325
GOTERM_CC_FAT	GO:0031224~intrinsic to membrane	41	11.2329	0.0115291	VPA1277, VP0060, VPA1438, VPA0539, VP2843, VP2842, VPA1459, VPA1557, VP2159, VPA1651, VP1216, VP2509, VPA0842, VPA0031, VPA1715, VP2864, VP0963, VP1764, VP0618, VP0410, VPA1444, VPA0297, VPA1443, VP2046, VP1431, VPA0298, VPA1460, VP0858, VP2943, VPA0749, VPA0543, VPA1184, VPA1546, VP0575, VPA0540, VP2081, VP0574, VP3048, VP1486, VPA1236, VPA1424
INTERPRO	IPR015590:Aldehyde dehydrogenase	5	1.36986	0.0119489	VP1776, VP2121, VP1329, VP1772, VP1777
KEGG_PATHWAY	vpa00053:Ascorbate and aldarate metabolism	4	1.09589	0.0119859	VP1776, VPA0231, VPA0230, VP1777
KEGG_PATHWAY	vpa00620:Pyruvate metabolism	10	2.73973	0.0122718	VP2039, VPA0611, VP1776, VP2121, VPA0372, VP2767, VP0356, VP0325, VP1777, VP0994
GOTERM_BP_FAT	GO:0019318~hexose metabolic process	9	2.46575	0.0205788	VP2039, VPA0372, VP0356, VPA1618, VPA1180, VP0325, VP2157, VP0994, VP1880
KEGG_PATHWAY	vpa00071:Fatty acid metabolism	6	1.64384	0.0307518	VPA0623, VP1776, VP2121, VPA0566, VPA0071, VP1777
GOTERM_MF_FAT	GO:0008982~protein-N(PI)-phosphohistidine-sugar phosphotransferase activity	5	1.36986	0.0349163	VPA0297, VP2046, VPA0230, VPA0298, VPA1424
INTERPRO	IPR014710:RmlC-like jelly roll fold	5	1.36986	0.0382721	VP1375, VPA1712, VP1778, VP2793, VPA1425
GOTERM_BP_FAT	GO:0000160~two-component signal transduction system (phosphorelay)	16	4.38356	0.0391887	VPA1277, VP2127, VP0569, VP0080, VP0713, VPA0710, VPA1732, VP1376, VPA0183, VP0486, VP0489, VPA0554, VPA0678, VP1391, VP1032, VP1755
GOTERM_MF_FAT	GO:0008509~anion transmembrane transporter activity	5	1.36986	0.0418386	VP0526, VP0575, VPA1459, VP0418, VPA1460

## Sheet: 20°C
Category	Term	Count	%	PValue	Genes
INTERPRO	IPR001539:Peptidase U32	3	15.7895	9.00225e-05	VP2448, VP2447, VPA1670
SP_PIR_KEYWORDS	Protease	4	21.0526	0.000493777	VP2448, VP2447, VPA1193, VPA1670
GOTERM_MF_FAT	GO:0008233~peptidase activity	4	21.0526	0.0107157	VP2448, VP2447, VPA1193, VPA1670
GOTERM_BP_FAT	GO:0006508~proteolysis	4	21.0526	0.0130071	VP2448, VP2447, VPA1193, VPA1670

## Sheet: 42°C
Category	Term	Count	%	PValue	Genes
GOTERM_BP_FAT	GO:0009081~branched chain family amino acid metabolic process	9	2.32558	2.24539e-06	VPA1118, VPA0621, VP0343, VP0346, VP3058, VP3062, VP3061, VP3060, VPA0625
KEGG_PATHWAY	vpa00040:Pentose and glucuronate interconversions	8	2.06718	6.80305e-05	VPA1708, VPA1707, VPA1674, VPA1706, VPA1705, VPA1676, VPA1700, VPA0083
INTERPRO	IPR010810:Flagellin hook, IN motif	6	1.55039	0.000179227	VP0790, VP0791, VPA1550, VP2259, VP2258, VP2261
KEGG_PATHWAY	vpa00280:Valine, leucine and isoleucine degradation	10	2.58398	0.000250851	VPA0623, VPA1204, VPA0624, VPA1118, VPA0621, VPA0618, VPA0617, VP3060, VPA0625, VPA0615
GOTERM_CC_FAT	GO:0009420~flagellin-based flagellum filament	5	1.29199	0.000604822	VP0790, VP0791, VP2259, VP2258, VP2261
GOTERM_BP_FAT	GO:0043064~flagellum organization	8	2.06718	0.0012762	VP0790, VP0791, VPA1550, VPA0273, VP2259, VP2258, VP2261, VPA0268
INTERPRO	IPR001492:Flagellin, N-terminal	5	1.29199	0.00136759	VP0790, VP0791, VP2259, VP2258, VP2261
INTERPRO	IPR001029:Flagellin, C-terminal	5	1.29199	0.00136759	VP0790, VP0791, VP2259, VP2258, VP2261
SP_PIR_KEYWORDS	bacterial flagellum	6	1.55039	0.00242283	VP0790, VP0791, VPA1550, VP2259, VP2258, VP2261
GOTERM_BP_FAT	GO:0030030~cell projection organization	8	2.06718	0.00262334	VP0790, VP0791, VPA1550, VPA0273, VP2259, VP2258, VP2261, VPA0268
SP_PIR_KEYWORDS	Secreted	6	1.55039	0.00352385	VP0790, VP0791, VPA1550, VP2259, VP2258, VP2261
GOTERM_CC_FAT	GO:0044461~flagellin-based flagellum part	8	2.06718	0.00358466	VP0790, VPA1541, VP0791, VPA0273, VP2259, VP2258, VP2261, VPA0268
GOTERM_CC_FAT	GO:0044463~cell projection part	8	2.06718	0.00358466	VP0790, VPA1541, VP0791, VPA0273, VP2259, VP2258, VP2261, VPA0268
GOTERM_CC_FAT	GO:0044460~flagellum part	8	2.06718	0.00358466	VP0790, VPA1541, VP0791, VPA0273, VP2259, VP2258, VP2261, VPA0268
GOTERM_BP_FAT	GO:0009082~branched chain family amino acid biosynthetic process	5	1.29199	0.00365776	VP0343, VP0346, VP3058, VP3062, VP3061
GOTERM_BP_FAT	GO:0009401~phosphoenolpyruvate-dependent sugar phosphotransferase system	8	2.06718	0.00399915	VP2635, VP2637, VPA0297, VP0795, VPA0500, VPA0298, VPA0501, VPA1424
SP_PIR_KEYWORDS	coiled coil	6	1.55039	0.0049429	VP0790, VP0791, VPA1550, VP2259, VP2258, VP2261
GOTERM_BP_FAT	GO:0006928~cell motion	9	2.32558	0.00494988	VP0790, VPA1541, VP0791, VPA1550, VPA0273, VP2259, VP2258, VP2261, VPA0268
GOTERM_BP_FAT	GO:0005996~monosaccharide metabolic process	12	3.10078	0.00564055	VP2039, VPA1118, VPA1230, VPA1674, VPA1706, VPA1676, VPA1700, VP2399, VP2400, VP2398, VPA0625, VP2829
GOTERM_BP_FAT	GO:0006573~valine metabolic process	4	1.03359	0.00598585	VPA1118, VPA0621, VP3061, VPA0625
GOTERM_CC_FAT	GO:0009288~flagellin-based flagellum	9	2.32558	0.00760467	VP0790, VPA1541, VP0791, VPA1550, VPA0273, VP2259, VP2258, VP2261, VPA0268
GOTERM_BP_FAT	GO:0055080~cation homeostasis	5	1.29199	0.00770668	VPA0563, VP2115, VP0632, VP0579, VPA0454
GOTERM_BP_FAT	GO:0048878~chemical homeostasis	5	1.29199	0.00770668	VPA0563, VP2115, VP0632, VP0579, VPA0454
GOTERM_BP_FAT	GO:0050801~ion homeostasis	5	1.29199	0.00770668	VPA0563, VP2115, VP0632, VP0579, VPA0454
GOTERM_MF_FAT	GO:0015295~solute:hydrogen symporter activity	8	2.06718	0.00927769	VP2635, VP2637, VPA0297, VP0795, VPA0500, VPA0298, VPA0501, VPA1424
GOTERM_MF_FAT	GO:0005402~cation:sugar symporter activity	8	2.06718	0.00927769	VP2635, VP2637, VPA0297, VP0795, VPA0500, VPA0298, VPA0501, VPA1424
GOTERM_MF_FAT	GO:0005351~sugar:hydrogen symporter activity	8	2.06718	0.00927769	VP2635, VP2637, VPA0297, VP0795, VPA0500, VPA0298, VPA0501, VPA1424
INTERPRO	IPR014014:RNA helicase, DEAD-box type, Q motif	5	1.29199	0.00984475	VPA0583, VPA0608, VP0903, VP0288, VPA0390
KEGG_PATHWAY	vpa02060:Phosphotransferase system (PTS)	7	1.80879	0.00998732	VP2635, VP2637, VP0795, VPA0500, VPA0298, VPA0501, VPA1424
KEGG_PATHWAY	vpa00290:Valine, leucine and isoleucine biosynthesis	6	1.55039	0.0104551	VP0343, VP0346, VP3058, VP3062, VP3061, VP3060
GOTERM_CC_FAT	GO:0005576~extracellular region	7	1.80879	0.0131903	VP0790, VP0791, VPA1550, VP2259, VP2258, VPA0755, VP2261
GOTERM_BP_FAT	GO:0048870~cell motility	8	2.06718	0.0132973	VP0790, VPA1541, VP0791, VPA0273, VP2259, VP2258, VP2261, VPA0268
GOTERM_BP_FAT	GO:0001539~ciliary or flagellar motility	8	2.06718	0.0132973	VP0790, VPA1541, VP0791, VPA0273, VP2259, VP2258, VP2261, VPA0268
GOTERM_BP_FAT	GO:0051674~localization of cell	8	2.06718	0.0132973	VP0790, VPA1541, VP0791, VPA0273, VP2259, VP2258, VP2261, VPA0268
INTERPRO	IPR000629:RNA helicase, ATP-dependent, DEAD-box, conserved site	5	1.29199	0.013811	VPA0583, VPA0608, VP0903, VP0288, VPA0390
GOTERM_MF_FAT	GO:0015293~symporter activity	10	2.58398	0.0147415	VP2635, VP2637, VP2115, VPA0297, VP0795, VPA0500, VPA0298, VPA0501, VPA1424, VP1741
GOTERM_MF_FAT	GO:0015294~solute:cation symporter activity	10	2.58398	0.0147415	VP2635, VP2637, VP2115, VPA0297, VP0795, VPA0500, VPA0298, VPA0501, VPA1424, VP1741
PIR_SUPERFAMILY	PIRSF004672:bicyclomycin resistance protein	3	0.775194	0.0158135	VPA0520, VPA1574, VP1216
SP_PIR_KEYWORDS	branched-chain amino acid biosynthesis	4	1.03359	0.0211357	VP0343, VP0346, VP3058, VP3061
GOTERM_CC_FAT	GO:0019861~flagellum	11	2.84238	0.0215785	VP0790, VPA1541, VP0791, VPA1550, VPA0273, VP2259, VP2258, VPA1539, VP2261, VPA1540, VPA0268
GOTERM_BP_FAT	GO:0006814~sodium ion transport	7	1.80879	0.0224354	VP2394, VP2115, VP0632, VP2543, VP2544, VP1741, VP2811
GOTERM_MF_FAT	GO:0051119~sugar transmembrane transporter activity	8	2.06718	0.0228689	VP2635, VP2637, VPA0297, VP0795, VPA0500, VPA0298, VPA0501, VPA1424
GOTERM_CC_FAT	GO:0042995~cell projection	11	2.84238	0.0236144	VP0790, VPA1541, VP0791, VPA1550, VPA0273, VP2259, VP2258, VPA1539, VP2261, VPA1540, VPA0268
SP_PIR_KEYWORDS	Isomerase	12	3.10078	0.0245512	VPA0623, VP2061, VPA0624, VPA1706, VPA1676, VPA0329, VP0285, VP1186, VP2400, VPA1425, VPA0102, VP2829
GOTERM_BP_FAT	GO:0016052~carbohydrate catabolic process	8	2.06718	0.0291247	VP2039, VPA1118, VPA1674, VPA1706, VPA1676, VPA1700, VPA0625, VP2829
INTERPRO	IPR001539:Peptidase U32	3	0.775194	0.0373037	VP2448, VP2447, VPA1670
INTERPRO	IPR000891:Pyruvate carboxyltransferase	3	0.775194	0.0373037	VP0346, VP2544, VPA0615
GOTERM_MF_FAT	GO:0008982~protein-N(PI)-phosphohistidine-sugar phosphotransferase activity	5	1.29199	0.0402159	VP2637, VPA0297, VPA0298, VPA0501, VPA1424
GOTERM_BP_FAT	GO:0006873~cellular ion homeostasis	3	0.775194	0.0434571	VPA0563, VP0579, VPA0454
GOTERM_BP_FAT	GO:0055066~di-, tri-valent inorganic cation homeostasis	3	0.775194	0.0434571	VPA0563, VP0579, VPA0454
GOTERM_BP_FAT	GO:0055082~cellular chemical homeostasis	3	0.775194	0.0434571	VPA0563, VP0579, VPA0454
GOTERM_BP_FAT	GO:0030005~cellular di-, tri-valent inorganic cation homeostasis	3	0.775194	0.0434571	VPA0563, VP0579, VPA0454
GOTERM_BP_FAT	GO:0006012~galactose metabolic process	3	0.775194	0.0434571	VP2399, VP2400, VP2398
GOTERM_BP_FAT	GO:0030003~cellular cation homeostasis	3	0.775194	0.0434571	VPA0563, VP0579, VPA0454
INTERPRO	IPR011545:DNA/RNA helicase, DEAD/DEAH box type, N-terminal	5	1.29199	0.0476736	VPA0583, VPA0608, VP0903, VP0288, VPA0390
PIR_SUPERFAMILY	PIRSF034443:PIRSF034443	3	0.775194	0.047722	VPA0583, VP0903, VPA0390
GOTERM_BP_FAT	GO:0008643~carbohydrate transport	8	2.06718	0.0495181	VP2635, VP2637, VPA0297, VP0795, VPA0500, VPA0298, VPA0501, VPA1424
GOTERM_BP_FAT	GO:0019318~hexose metabolic process	8	2.06718	0.0495181	VP2039, VPA1118, VPA1230, VP2399, VP2400, VP2398, VPA0625, VP2829

## Sheet: antagonistic genes
homologe expression
Chromosome	Gene	15°C	42°C	Gene	Product	Functional category-1	Functional category-2
VP	995	up	up	.	hypothetical protein	8. Unknown function	Hypothetical proteins
VP	2159	down	down	.	putative methyl-accepting chemotaxis transmembrane protein	6. Cellular processes	Chemotaxis and motility
VP	2175	up	up	.	putative HAAAP family transport protein	4. Transport and binding proteins	Amino acids, peptides and amines
VP	2447	down	down	.	putative protease	2.4. Protein fate	Degradation of proteins, peptides, and glycopeptides
VP	2448	down	down	.	putative protease	2.4. Protein fate	Degradation of proteins, peptides, and glycopeptides
VP	2762	up	up	.	PadR family transcriptional regulator	5. Regulatory functions	Regulatory functions
VPA	297	down	down	.	PTS system, fructose-specific IIBC component	4. Transport and binding proteins	Carbohydrates, organic alcohols, and acids
VPA	298	down	down	.	PTS system, fructose-specific IIA component	4. Transport and binding proteins	Carbohydrates, organic alcohols, and acids
VPA	713	up	up	.	signal transduction mechanisms	9. General function	(Putative) Signal transduction mechanisms
VPA	1281	up	up	.	oxidoreductase, Gfo/Idh/MocA family	1.2. Central intermediary metabolism	Other
VPA	1424	down	down	.	PTS system, fructose-specific IIABC component	4. Transport and binding proteins	Carbohydrates, organic alcohols, and acids
VPA	1425	down	down	manA	mannose-6-phosphate isomerase	1.3. Energy metabolism	Sugars
VPA	1670	down	down	.	putative collagenase family protease	2.4. Protein fate	Degradation of proteins, peptides, and glycopeptides
antagonistic expression
Chromosome	Gene	15°C	42°C	Gene	Product	Functional category-1	Functional category-2
VP	76	down	up	.	universal stress protein A	6. Cellular processes	Adaptations to atypical conditions
VP	92	down	up	.	predicted signal transduction protein	9. General function	(Putative) Signal transduction mechanisms
VP	111	down	up	.	methyltransferase-related protein	8. Unknown function	Hypothetical proteins
VP	242	up	down	.	hypothetical protein	8. Unknown function	Hypothetical proteins
VP	290	down	up	cpdB	bifunctional 2',3'-cyclic nucleotide 2'-phosphodiesterase/3'-nucleotidase periplasmic precursor protein	1.5. Purines, pyrimidines, nucleosides, and nucleotides	Other
VP	574	up	down	.	phosphate ABC transporter, permease protein	4. Transport and binding proteins	Anions
VP	1029	down	up	.	hypothetical protein	8. Unknown function	Hypothetical proteins
VP	1155	up	down	.	predicted membrane protein	9. General function	Predicted membrane protein
VP	1216	up	down	.	bicyclomycin/multidrug efflux system	4. Transport and binding proteins	Multidrug resistance
VP	1217	up	down	.	hypothetical protein	8. Unknown function	Hypothetical proteins
VP	1258	down	up	sfcA	malate oxidoreductase	1.3. Energy metabolism	Other
VP	1264	up	down	.	cell division inhibitor SulA	6. Cellular processes	Cell division
VP	1271	up	down	.	putative protein-S-isoprenylcysteine methyltransferase	2.4. Protein fate	Protein modification and repair
VP	1299	up	down	lrgB	putative effector of murein hydrolase; LrgB	3. Cell envelope	Biosynthesis and degradation of murein sacculus and peptidoglycan
VP	1434	up	down	.	putative V10 pilin	6. Cellular processes	Pathogenesis
VP	1456	up	down	.	transporter, BCCT family	4. Transport and binding proteins	Amino acids, peptides and amines
VP	1457	up	down	.	predicted kinase	8. Unknown function	Hypothetical proteins
VP	1880	down	up	sdaA	L-serine dehydratase 1	1.3. Energy metabolism	Amino acids and amines
VP	1888	up	down	.	hypothetical protein	8. Unknown function	Hypothetical proteins
VP	1889	up	down	cspA	cold shock transcriptional regulator CspA	6. Cellular processes	Adaptations to atypical conditions
VP	2038	down	up	.	transcriptional regulator, ROK family	5. Regulatory functions	Regulatory functions
VP	2039	down	up	pyk	pyruvate kinase II	1.3. Energy metabolism	Glycolysis/gluconeogenesis
VP	2119	up	down	.	Na+/H+ antiporter	4. Transport and binding proteins	Cations and iron carrying compounds
VP	2174	down	up	.	putative regulatory protein	5. Regulatory functions	Regulatory functions
VP	2181	up	down	.	hypothetical protein	8. Unknown function	Hypothetical proteins
VP	2182	up	down	.	hypothetical protein	8. Unknown function	Hypothetical proteins
VP	2260	up	down	.	hypothetical protein	8. Unknown function	Hypothetical proteins
VP	2261	up	down	.	flagellin	6. Cellular processes	Chemotaxis and motility
VP	2451	up	down	nlpI	lipoprotein NlpI	3. Cell envelope	Other
VP	2468	up	down	dacB	D-alanyl-D-alanine carboxypeptidase/endopeptidase	3. Cell envelope	Biosynthesis and degradation of murein sacculus and peptidoglycan
VP	2509	up	down	.	lipid A biosynthesis lauroyl acyltransferase	3. Cell envelope	Biosynthesis and degradation of surface polysaccharides and lipopolysaccharides
VP	2549	up	down	recX	recombination regulator RecX	5. Regulatory functions	Regulatory functions
VP	2608	up	down	.	hypothetical protein	8. Unknown function	Hypothetical proteins
VP	2635	down	up	.	PTS system, cellobiose-specific IIA component	4. Transport and binding proteins	Carbohydrates, organic alcohols, and acids
VP	2724	up	down	.	hypothetical protein	8. Unknown function	Hypothetical proteins
VP	2733	up	down	.	outer membrane protein/protective antigen	3. Cell envelope	Other
VP	2811	up	down	motX	sodium-type polar flagellar protein MotX	6. Cellular processes	Chemotaxis and motility
VP	2851	down	up	groEL	chaperonin GroEL	2.4. Protein fate	Protein folding and stabilization
VP	2852	down	up	groES	co-chaperonin GroES	2.4. Protein fate	Protein folding and stabilization
VP	2888	up	down	.	putative sensory box/GGDEF family protein	9. General function	(Putative) Signal transduction mechanisms
VP	3048	up	down	.	putative hemolysin III	6. Cellular processes	Toxin production and resistance
VPA	5	down	up	.	hypothetical protein	8. Unknown function	Hypothetical proteins
VPA	49	up	down	.	hypothetical protein	8. Unknown function	Hypothetical proteins
VPA	51	down	up	nhaD	NhaD	4. Transport and binding proteins	Cations and iron carrying compounds
VPA	70	up	down	.	S-formylglutathione hydrolase	9. General function	Predicted hydrolase
VPA	180	down	up	bglB	phospho-beta-glucosidase B	1.3. Energy metabolism	Biosynthesis and degradation of polysaccharides
VPA	287	down	up	groEL	chaperonin GroEL	2.4. Protein fate	Protein folding and stabilization
VPA	308	down	up	.	hypothetical protein	8. Unknown function	Hypothetical proteins
VPA	371	down	up	.	hypothetical protein	8. Unknown function	Hypothetical proteins
VPA	441	up	down	.	flavodoxin reductases (ferredoxin-NADPH reductases)	1.2. Central intermediary metabolism	Other
VPA	489	down	up	drrA	putative ATP-binding component of a transport system	4. Transport and binding proteins	Unknown substrate
VPA	520	up	down	.	multidrug resistance protein D	4. Transport and binding proteins	Multidrug resistance
VPA	522	up	down	.	hypothetical protein	8. Unknown function	Hypothetical proteins
VPA	523	up	down	.	hypothetical protein	8. Unknown function	Hypothetical proteins
VPA	552	up	down	.	cold shock DNA-binding domain protein	6. Cellular processes	Adaptations to atypical conditions
VPA	567	down	up	.	isoprenoid biosynthesis protein with amidotransferase-like domain	1.6. Biosynthesis of cofactors, prosthetic groups, and carriers	Other
VPA	579	up	down	.	putative alkaline phosphatase	1.2. Central intermediary metabolism	Other
VPA	581	up	down	.	hypothetical protein	8. Unknown function	Hypothetical proteins
VPA	618	down	up	acdA	putative acyl-CoA dehydrogenase	1.3. Energy metabolism	Amino acids and amines
VPA	621	down	up	mmsA	methylmalonate-semialdehyde dehydrogenase	1.3. Energy metabolism	Amino acids and amines
VPA	622	down	up	fadE	putative acyl-CoA dehydrogenase	1.4. Fatty acid and phospholipid metabolism	Degradation
VPA	623	down	up	fad	enoyl-CoA hydratase	1.4. Fatty acid and phospholipid metabolism	Degradation
VPA	648	up	down	.	putative DOPA-dioxygenase-related protein	8. Unknown function	General
VPA	682	down	up	.	putaive transcriptional regulator, LysR family	5. Regulatory functions	Regulatory functions
VPA	707	up	down	.	putative delta-9 fatty acid desaturase	1.4. Fatty acid and phospholipid metabolism	Other
VPA	749	up	down	.	hypothetical protein	8. Unknown function	Hypothetical proteins
VPA	773	down	up	.	N-ethylmaleimide reductase	1.2. Central intermediary metabolism	Other
VPA	1056	down	up	nasD	nitrate transporter ATPase component NasD	4. Transport and binding proteins	Anions
VPA	1132	down	up	.	hypothetical protein	8. Unknown function	Hypothetical proteins
VPA	1159	up	down	guaC	guanosine 5'-monophosphate oxidoreductase	1.5. Purines, pyrimidines, nucleosides, and nucleotides	Nucleotide and nucleoside interconversions
VPA	1216	up	down	.	hypothetical protein	8. Unknown function	Hypothetical proteins
VPA	1246	down	up	.	hypothetical protein	8. Unknown function	Hypothetical proteins
VPA	1271	up	down	.	thiol:disulfide interchange protein	2.4. Protein fate	Protein folding and stabilization
VPA	1289	up	down	cspA	cold shock transcriptional regulator CspA	6. Cellular processes	Adaptations to atypical conditions
VPA	1428	down	up	.	azurin	1.3. Energy metabolism	Electron transport
VPA	1445	up	down	.	putative secreted calcium-binding protein	2.4. Protein fate	Protein and peptide secretion and trafficking
VPA	1448	up	down	.	hypothetical protein	8. Unknown function	Hypothetical proteins
VPA	1550	down	up	LafB	flagellar distal capping protein homolog LafB	6. Cellular processes	Chemotaxis and motility
VPA	1575	up	down	yidZ	DNA-binding transcriptional regulator YidZ	5. Regulatory functions	Regulatory functions
VPA	1631	up	down	.	putative type IV pilin	3. Cell envelope	Surface structures
VPA	1646	down	up	.	putative recombinase	7. Mobile and extrachromosomal element functions	Transposon functions
VPA	1672	down	up	araG	L-arabinose transporter ATP-binding protein	4. Transport and binding proteins	Carbohydrates, organic alcohols, and acids
VPA	1704	down	up	.	putative integral membrane protein, possible transporter	4. Transport and binding proteins	Carbohydrates, organic alcohols, and acids
VPA	1722	up	down	.	RNA-binding protein	8. Unknown function	Hypothetical protein
VPA	1741	down	up	.	transcriptional regulator	5. Regulatory functions	Regulatory functions
