# Supplementary material for: Changes in global gene expression of Vibrio parahaemolyticus induced by cold- and heat-stress
Source: BMC Microbiol. 2015 Oct 23;15:229. doi: 10.1186/s12866-015-0565-7 (PMC4618957; doi:10.1186/s12866-015-0565-7)
Supplement: Additional file 2: — Differentially expressed genes with log 2 fold change >1.5 and adjusted p -value <0.05 in each condition. Additional file includes the homolog and antagonistic reacting genes. (XLSX 192 kb) [file 12866_2015_565_MOESM2_ESM.xlsx]

## Sheet: 4°C
gene	log2 fc	adj. p-value	gene	product	functional category-1	functional category-2
VP0003	2.02837	0.0351581	.	putative inner membrane protein translocase component YidC	3. Cell envelope	Other
VP0015	3.59667	0.018889	.	hypothetical protein	8. Unknown function	Hypothetical proteins
VP0034	2.93796	0.0466066	trkH	DNA-binding transcriptional regulator TrkH	5. Regulatory functions	Regulatory functions
VP0042	-1.95471	0.0418875	.	cytochrome c5	1.3. Energy metabolism	Electron transport
VP0043	2.70653	0.0498278	.	hypothetical protein	8. Unknown function	Hypothetical proteins
VP0059	3.30157	0.00878908	.	putative transcriptional regulator, LysR family	5. Regulatory functions	Regulatory functions
VP0060	1.91938	0.0193388	.	putative multidrug transmembrane resistance signal peptide protein	4. Transport and binding proteins	Multidrug resistance
VP0138	2.15338	0.0193388	gspI	general secretion pathway protein I	2.4. Protein fate	Protein and peptide secretion and trafficking
VP0139	2.04523	0.0280088	gspJ	general secretion pathway protein J	2.4. Protein fate	Protein and peptide secretion and trafficking
VP0148	-1.84116	0.0487965	bioH	BioH protein	1.6. Biosynthesis of cofactors, prosthetic groups, and carriers	Biotin
VP0154	2.04021	0.0193388	ompR	osmolarity response regulator	3. Cell envelope	Other
VP0158	2.05041	0.0436468	spoU	tRNA guanosine-2'-O-methyltransferase	2.3. Protein synthesis	tRNA and rRNA base modification
VP0242	1.84591	0.0386019	.	hypothetical protein	8. Unknown function	Hypothetical proteins
VP0243	1.52244	0.0274934	.	predicted transcriptional regulator	5. Regulatory functions	Regulatory functions
VP0301	1.87048	0.0353195	.	ABC transporter, ATP-binding protein	4. Transport and binding proteins	Unknown substrate
VP0328	1.51855	0.0451261	rplU	50S ribosomal protein L21	2.3. Protein synthesis	Ribosomal proteins: synthesis and modification
VP0329	3.04722	0.00122184	rpmA	50S ribosomal protein L27	2.3. Protein synthesis	Ribosomal proteins: synthesis and modification
VP0354	2.04256	0.0351581	.	putative sensory box/GGDEF family protein	9. General function	(Putative) Signal transduction mechanisms
VP0377	3.1966	0.00853782	.	putative CFA/I fimbrial subunit D	3. Cell envelope	Surface structures
VP0405	2.15303	0.045733	dnaG	DNA primase	2.1. DNA metabolism	DNA replication, recombination, and repair
VP0406	2.44612	0.00389675	.	hypothetical protein	8. Unknown function	Hypothetical proteins
VP0410	2.48309	0.04131	.	triacylglycerol biosynthesis	1.4. Fatty acid and phospholipid metabolism	Biosynthesis
VP0440	2.92261	0.0193388	.	hypothetical protein	8. Unknown function	Hypothetical proteins
VP0476	2.05812	0.0245509	.	predicted membrane protein	9. General function	Predicted membrane protein
VP0486	2.75218	0.0167418	.	sensory box/GGDEF family protein	9. General function	(Putative) Signal transduction mechanisms
VP0489	-2.43931	0.0264919	.	DNA-binding response regulator in two-component regulatory system with ArcB or CpxA	5. Regulatory functions	Regulatory functions
VP0490	-2.71564	0.0163861	.	hypothetical protein	8. Unknown function	Hypothetical proteins
VP0493	3.05617	0.0123972	.	hypothetical protein	8. Unknown function	Hypothetical proteins
VP0502	-2.82967	0.0351581	.	hypothetical protein	8. Unknown function	Hypothetical proteins
VP0518	2.64118	0.0126034	.	DNA mismatch repair protein	2.1. DNA metabolism	DNA replication, recombination, and repair
VP0529	1.95989	0.00878908	hlyU	transcriptional activator HlyU	5. Regulatory functions	Regulatory functions
VP0530	2.94897	0.0353195	.	hypothetical protein	8. Unknown function	Hypothetical proteins
VP0545	-1.59697	0.0481717	.	beta-hexosaminidase	1.3. Energy metabolism	Biosynthesis and degradation of polysaccharides
VP0581	1.86938	0.0482691	.	transcriptional regulator, LysR family	5. Regulatory functions	Regulatory functions
VP0606	2.79019	0.0193388	.	hypothetical protein	8. Unknown function	Hypothetical proteins
VP0614	2.37115	0.0102766	.	hypothetical protein	8. Unknown function	Hypothetical proteins
VP0615	2.38104	0.0260011	xseA	exodeoxyribonuclease VII large subunit	2.1. DNA metabolism	Degradation of DNA
VP0688	-1.68848	0.047555	xseB	exodeoxyribonuclease VII small subunit	2.1. DNA metabolism	Degradation of DNA
VP0697	2.78574	0.00878908	xni,polA	exonuclease IX	2.1. DNA metabolism	Degradation of DNA
VP0699	1.64767	0.0406922	.	GGDEF family protein	9. General function	(Putative) Signal transduction mechanisms
VP0713	2.41938	0.018889	.	DNA-binding winged-HTH domains	2.2. Transcription	Transcription factors
VP0784	1.62113	0.0232892	flgJ	peptidoglycan hydrolase	6. Cellular processes	Chemotaxis and motility
VP0852	1.82563	0.0360447	.	zinc ABC transporter, ATP-binding protein	4. Transport and binding proteins	Cations and iron carrying compounds
VP0910	3.30228	0.0108684	.	C4-dicarboxylate-binding periplasmic protein	4. Transport and binding proteins	Carbohydrates, organic alcohols, and acids
VP0911	3.19284	0.0190107	dctQ	putative C4-dicarboxylate transport protein DctQ	4. Transport and binding proteins	Carbohydrates, organic alcohols, and acids
VP0913	2.85176	0.0193388	.	hypothetical protein	8. Unknown function	Hypothetical proteins
VP0920	-2.12056	0.043511	HU-β	DNA-binding protein HU-beta	2.1. DNA metabolism	Chromosome-associated proteins
VP0934	1.79138	0.0246948	.	hypothetical protein	8. Unknown function	Hypothetical proteins
VP0936	2.32582	0.0176413	.	predicted membrane protein	9. General function	Predicted membrane protein
VP0954	2.06962	0.0169536	.	RNA methyltransferase, TrmH family	2.3. Protein synthesis	tRNA and rRNA base modification
VP0974	1.62412	0.0461702	.	hypothetical protein	8. Unknown function	Hypothetical proteins
VP0975	1.74812	0.04131	mfd	transcription-repair coupling factor	2.1. DNA metabolism	DNA replication, recombination, and repair
VP0990	-2.66624	0.0169536	.	hypothetical protein	8. Unknown function	Hypothetical proteins
VP0994	-2.52995	0.04131	.	formate acetyltransferase	1.3. Energy metabolism	Fermentation
VP1032	-2.31815	0.0193388	.	DNA-binding response regulator in two-component regulatory system with TorS	5. Regulatory functions	Regulatory functions
VP1033	1.60699	0.0348744	.	hypothetical protein	8. Unknown function	Hypothetical proteins
VP1040	1.71499	0.0266341	.	ribosomal protein S6 modification enzyme (glutaminyl transferase)	2.3. Protein synthesis	Ribosomal proteins: synthesis and modification
VP1050	2.90667	0.0378811	.	hypothetical protein	8. Unknown function	Hypothetical proteins
VP1052	2.44257	0.00878908	ruvB	Holliday junction DNA helicase B	2.1. DNA metabolism	DNA replication, recombination, and repair
VP1097	1.87187	0.0290905	sbcC	putative ATP-dependent dsDNA exonuclease SbcC	6. Cellular processes	Cell division
VP1135	2.50355	0.0266341	.	hypothetical protein	8. Unknown function	Hypothetical proteins
VP1156	-2.50441	0.0459877	.	DNA-binding protein inhibitor Id-2-related protein	2.1. DNA metabolism	DNA replication, recombination, and repair
VP1158	1.7166	0.0451261	.	hypothetical protein	8. Unknown function	Hypothetical proteins
VP1160	-2.02585	0.0353195	napE	NapE protein	1.3. Energy metabolism	Electron transport
VP1168	1.55277	0.0353195	.	peptide ABC transporter, ATP-binding protein	4. Transport and binding proteins	Amino acids, peptides and amines
VP1169	1.87673	0.0273626	.	peptide ABC transporter, permease protein	4. Transport and binding proteins	Amino acids, peptides and amines
VP1181	3.19735	0.0118513	.	lactonizing lipase	1.4. Fatty acid and phospholipid metabolism	Degradation
VP1204	2.79798	0.0193388	.	hypothetical protein	8. Unknown function	Hypothetical proteins
VP1249	1.80985	0.0242424	.	cysteine/glutathione ABC transporter membrane/ATP-binding component	4. Transport and binding proteins	Unknown substrate
VP1299	2.86523	0.0274934	lrgB	putative effector of murein hydrolase; LrgB	3. Cell envelope	Biosynthesis and degradation of murein sacculus and peptidoglycan
VP1372	1.80448	0.0438656	.	hypothetical protein	8. Unknown function	Hypothetical proteins
VP1379	2.37023	0.0180204	.	putative homoserine/homoserine lactone efflux protein	4. Transport and binding proteins	Unknown substrate
VP1381	2.98061	0.0313173	pflC	pyruvate formate lyase activating enzyme	1.3. Energy metabolism	Fermentation
VP1393	-1.51042	0.0378811	bfdA	BfdA	4. Transport and binding proteins	Cations and iron carrying compounds
VP1446	-1.59135	0.0467147	.	outer membrane protein V	3. Cell envelope	Biosynthesis and degradation of murein sacculus and peptidoglycan
VP1470	1.92092	0.0108684	.	hypothetical protein	8. Unknown function	Hypothetical proteins
VP1489	2.4718	0.0162588	.	hypothetical protein	8. Unknown function	Hypothetical proteins
VP1533	1.95518	0.0193388	.	putative ATPase	1.3. Energy metabolism	ATP-proton motive force interconversion
VP1536	3.19327	0.0126034	.	fumarate/nitrate reduction transcriptional regulator	5. Regulatory functions	Regulatory functions
VP1717	-3.66291	0.0237395	.	ABC-type multidrug transport system	4. Transport and binding proteins	Multidrug resistance
VP1726	1.94904	0.0484816	.	ABC superfamily (glycine/betaine/proline transport protein)	4. Transport and binding proteins	Amino acids, peptides and amines
VP1752	-2.07143	0.0353195	.	putative fimbrial biogenesis and twitching motility protein	3. Cell envelope	Surface structures
VP1764	3.57822	0.00389675	.	putative transmembrane protein	3. Cell envelope	Other
VP1765	2.82782	0.0169536	.	transcriptional regulator, AraC family	5. Regulatory functions	Regulatory functions
VP1886	3.43957	0.0326735	.	hypothetical protein	8. Unknown function	Hypothetical proteins
VP1887	3.05342	0.0340741	.	hypothetical protein	8. Unknown function	Hypothetical proteins
VP1888	4.85589	0.0133493	.	hypothetical protein	8. Unknown function	Hypothetical proteins
VP1889	4.05506	0.0218381	cspA	cold shock transcriptional regulator CspA	6. Cellular processes	Adaptations to atypical conditions
VP1946	2.25694	0.0349746	.	DNA polymerase II	2.1. DNA metabolism	DNA replication, recombination, and repair
VP1969	2.68889	0.0193388	.	hypothetical protein	8. Unknown function	Hypothetical proteins
VP1977	3.05796	0.0266341	.	hypothetical protein	8. Unknown function	Hypothetical proteins
VP1982	3.41207	0.0360447	.	hypothetical protein	8. Unknown function	Hypothetical proteins
VP2004	1.87824	0.0353195	.	hypothetical protein	8. Unknown function	Hypothetical proteins
VP2005	2.34172	0.0237395	.	putative thioredoxin	1.3. Energy metabolism	Electron transport
VP2024	-3.27469	0.0169356	.	hypothetical protein	8. Unknown function	Hypothetical proteins
VP2052	1.53828	0.0292329	.	3-oxoacyl-(acyl carrier protein) synthase II	1.4. Fatty acid and phospholipid metabolism	Biosynthesis
VP2062	1.93291	0.0193388	rnE	ribonuclease E	2.2. Transcription	RNA processing
VP2063	2.22378	0.0237395	.	sulfate permease family protein	4. Transport and binding proteins	Anions
VP2081	2.8982	0.028449	.	predicted membrane protein	9. General function	Predicted membrane protein
VP2101	2.17148	0.0242424	.	hypothetical protein	8. Unknown function	Hypothetical proteins
VP2127	2.03209	0.0390927	.	hypothetical protein	8. Unknown function	Hypothetical proteins
VP2130	2.32309	0.00878908	.	predicted hydrolase of alkaline phosphatase superfamily	9. General function	Predicted hydrolase
VP2148	3.02266	0.0126034	.	hypothetical protein	8. Unknown function	Hypothetical proteins
VP2171	-1.51029	0.0353195	.	putative proteinase inhibitor	2.3. Protein synthesis	Ribosomal proteins: synthesis and modification
VP2208	-1.6716	0.0482691	fadJ	multifunctional fatty acid oxidation complex subunit alpha	1.4. Fatty acid and phospholipid metabolism	Degradation
VP2214	1.81248	0.0378811	vacJ	VacJ lipoprotein	3. Cell envelope	Other
VP2236	1.72645	0.0451261	flhB	flagellar biosynthesis protein FlhB	6. Cellular processes	Chemotaxis and motility
VP2244	2.99842	0.0180583	fliK	polar flagellar hook-length control protein FliK	6. Cellular processes	Chemotaxis and motility
VP2245	2.39559	0.0290905	fliJ	flagellar biosynthesis chaperone	6. Cellular processes	Chemotaxis and motility
VP2246	2.16571	0.0352511	fliI	flagellum-specific ATP synthase	6. Cellular processes	Chemotaxis and motility
VP2251	1.75351	0.0405032	fliM	FlaM	6. Cellular processes	Chemotaxis and motility
VP2260	2.59826	0.0335584	.	hypothetical protein	8. Unknown function	Hypothetical proteins
VP2264	-2.79638	0.0349251	.	hypothetical protein	8. Unknown function	Hypothetical proteins
VP2314	2.06915	0.0378811	uppS	undecaprenyl diphosphate synthase	3. Cell envelope	Biosynthesis and degradation of surface polysaccharides and lipopolysaccharides
VP2317	1.61702	0.0353195	tsf	elongation factor Ts	2.3. Protein synthesis	Translation factors
VP2445	-2.77983	0.0176413	.	putative lipid carrier protein	1.4. Fatty acid and phospholipid metabolism	Biosynthesis
VP2447	-2.23172	0.0427143	.	putative protease	2.4. Protein fate	Degradation of proteins, peptides, and glycopeptides
VP2448	-2.09791	0.0353195	.	putative protease	2.4. Protein fate	Degradation of proteins, peptides, and glycopeptides
VP2451	2.3595	0.0169536	nlpI	lipoprotein NlpI	3. Cell envelope	Other
VP2468	3.06188	0.0126034	dacB	D-alanyl-D-alanine carboxypeptidase/endopeptidase	3. Cell envelope	Biosynthesis and degradation of murein sacculus and peptidoglycan
VP2469	2.75774	0.00878908	mgtE	putative MgtE	4. Transport and binding proteins	Cations and iron carrying compounds
VP2553	1.81051	0.0193388	rpoS	RNA polymerase sigma factor RpoS	5. Regulatory functions	Regulatory functions
VP2573	2.00293	0.0472814	lepB	signal peptidase I	2.4. Protein fate	Protein and peptide secretion and trafficking
VP2603	2.24322	0.0118513	.	iron-regulated virulence regulatory protein homolog	5. Regulatory functions	Regulatory functions
VP2666	1.68143	0.0193388	.	putative polysialic acid capsule expression protein	1.3. Energy metabolism	Sugars
VP2674	2.28056	0.00878908	.	phosphotransferase system	4. Transport and binding proteins	Carbohydrates, organic alcohols, and acids
VP2755	1.72302	0.0102766	.	hypothetical protein	8. Unknown function	Hypothetical proteins
VP2830	-1.9395	0.0260011	.	rhodanese-related sulfurtransferase	1.6. Biosynthesis of cofactors, prosthetic groups, and carriers	Thiamine
VP2846	1.80418	0.0359822	.	lysine 2,3-aminomutase	1.1. Amino acid biosynthesis	Histidine family
VP2889	4.15219	0.0193388	.	hypothetical protein	8. Unknown function	Hypothetical proteins
VP2944	2.94596	0.0193388	.	O-methyltransferase-related protein	6. Cellular processes	Toxin production and resistance
VP2963	2.77081	0.0464967	.	hypothetical protein	8. Unknown function	Hypothetical proteins
VP2973	-2.06075	0.0322146	rhtB	homoserine/homoserine lactone efflux protein	4. Transport and binding proteins	Amino acids, peptides and amines
VP2980	2.46822	0.0169356	.	predicted hydrolase	9. General function	Predicted hydrolase
VP2987	2.30639	0.0353195	cyaA	adenylate cyclase	1.3. Energy metabolism	Electron transport
VP2993	3.21299	0.0429524	.	hypothetical protein	8. Unknown function	Hypothetical proteins
VP2999	3.16559	0.00602472	.	hypothetical protein	8. Unknown function	Hypothetical proteins
VP3020	1.53652	0.0441089	.	transcriptional regulator, LysR family	5. Regulatory functions	Regulatory functions
VP3030	4.45882	0.00878908	.	hypothetical protein	8. Unknown function	Hypothetical proteins
VP3048	3.06928	0.016471	.	putative hemolysin III	6. Cellular processes	Toxin production and resistance
VP3056	2.67922	0.0266341	.	putative periplasmic protein	4. Transport and binding proteins	Amino acids, peptides and amines
VP3066	2.34223	0.0492716	glnP	putative amino acid ABC transporter, permease protein	4. Transport and binding proteins	Amino acids, peptides and amines
VPA0001	1.85031	0.0180204	.	hypothetical protein	8. Unknown function	Hypothetical proteins
VPA0092	2.11249	0.0314668	.	spindolin-related protein	1.3. Energy metabolism	Biosynthesis and degradation of polysaccharides
VPA0185	2.26078	0.028449	brnQ	putative branched chain amino acid transporter	4. Transport and binding proteins	Amino acids, peptides and amines
VPA0193	2.95493	0.0266341	.	hypothetical protein	8. Unknown function	Hypothetical proteins
VPA0214	2.03939	0.0323019	.	putative transcriptional regulator (repressor protein)	5. Regulatory functions	Regulatory functions
VPA0241	3.62949	0.0176413	.	phosphonate utilization associated putative membrane protein	4. Transport and binding proteins	Unknown substrate
VPA0259	3.48627	0.0215248	.	hypothetical protein	8. Unknown function	Hypothetical proteins
VPA0284	-1.64145	0.0266341	.	phage shock protein E	6. Cellular processes	Adaptations to atypical conditions
VPA0337	-1.67682	0.0340627	.	hypothetical protein	8. Unknown function	Hypothetical proteins
VPA0383	-2.33615	0.0260011	.	hypothetical protein	8. Unknown function	Hypothetical proteins
VPA0396	1.89125	0.0238875	.	putative outer membrane lipoprotein	3. Cell envelope	Other
VPA0397	3.64071	0.0169536	.	hypothetical protein	8. Unknown function	Hypothetical proteins
VPA0483	3.44819	0.0193388	.	hypothetical protein	8. Unknown function	Hypothetical proteins
VPA0571	2.66178	0.0193388	.	hypothetical protein	8. Unknown function	Hypothetical proteins
VPA0604	3.39981	0.0169536	pstS	ABC transporter, periplasmic substrate-binding protein	4. Transport and binding proteins	Anions
VPA0649	3.46573	0.0193388	.	hypothetical protein	8. Unknown function	Hypothetical proteins
VPA0656	1.52741	0.0491662	.	putative cyclic nucleotide binding protein	9. General function	(Putative) Signal transduction mechanisms
VPA0697	-1.59213	0.0340627	.	putative nonspecific acid phosphatase precursor	1.2. Central intermediary metabolism	Other
VPA0700	1.75024	0.0386019	.	hypothetical protein	8. Unknown function	Hypothetical proteins
VPA0711	2.38573	0.0411792	.	7-keto-8-aminopelargonate synthetase and related enzymes	1.6. Biosynthesis of cofactors, prosthetic groups, and carriers	Biotin
VPA0770	2.99268	0.0274934	.	hypothetical protein	8. Unknown function	Hypothetical proteins
VPA0774	-1.95103	0.0266341	gloA	lactoylglutathione lyase	1.3. Energy metabolism	Other
VPA0793	1.96416	0.0300301	.	exonuclease, DNA polymerase III, epsilon subunit family	2.1. DNA metabolism	DNA replication, recombination, and repair
VPA0839	1.72088	0.0264919	.	response regulator	5. Regulatory functions	Regulatory functions
VPA0870	-2.77664	0.0176413	.	short-chain alcohol dehydrogenase family	1.2. Central intermediary metabolism	Other
VPA1056	-2.08512	0.0482771	nasD	nitrate transporter ATPase component NasD	4. Transport and binding proteins	Anions
VPA1113	2.02795	0.0402693	betB	betaine aldehyde dehydrogenase	6. Cellular processes	Adaptations to atypical conditions
VPA1114	2.57416	0.0310968	.	transcriptional regulator BetI	6. Cellular processes	Other
VPA1124	-1.63892	0.0353195	merR	putative transcriptional regulator	5. Regulatory functions	Regulatory functions
VPA1132	-2.30284	0.00878908	.	hypothetical protein	8. Unknown function	Hypothetical proteins
VPA1166	1.66881	0.042493	.	chloride channel protein	4. Transport and binding proteins	Anions
VPA1176	2.64262	0.0102766	.	GGDEF family protein	9. General function	(Putative) Signal transduction mechanisms
VPA1218	3.25052	0.0340903	.	putative secretion protein	2.4. Protein fate	Degradation of proteins, peptides, and glycopeptides
VPA1219	3.58813	0.0242424	.	putative transcription regulator	5. Regulatory functions	Regulatory functions
VPA1226	-1.56772	0.0239993	.	hypothetical protein	8. Unknown function	Hypothetical proteins
VPA1248	1.54849	0.028449	.	predicted acetyltransferases and hydrolases	9. General function	Predicted hydrolase
VPA1273	-1.70182	0.0484816	.	hypothetical protein	8. Unknown function	Hypothetical proteins
VPA1277	2.15937	0.0126034	.	sensor histidine kinase	5. Regulatory functions	Regulatory functions
VPA1282	2.6578	0.00878908	.	hypothetical protein	8. Unknown function	Hypothetical proteins
VPA1291	4.74155	0.0293439	.	hypothetical protein	8. Unknown function	Hypothetical proteins
VPA1398	2.52956	0.0340627	.	hypothetical protein	8. Unknown function	Hypothetical proteins
VPA1438	1.52942	0.0359822	.	iron-hydroxamate transporter permease subunit	4. Transport and binding proteins	Cations and iron carrying compounds
VPA1496	1.93433	0.04131	pep	prolyl endopeptidase	2.4. Protein fate	Degradation of proteins, peptides, and glycopeptides
VPA1559	-1.63522	0.0451261	.	hypothetical protein	8. Unknown function	Hypothetical proteins
VPA1593	2.09204	0.0405779	.	putative cyclodextrin glucanotransferase	1.3. Energy metabolism	Biosynthesis and degradation of polysaccharides
VPA1596	-1.75783	0.0363819	.	putative acetyltransferase	1.2. Central intermediary metabolism	Other
VPA1639	-2.51489	0.0459877	.	putative secreted ribonuclease	2.1. DNA metabolism	DNA replication, recombination, and repair
VPA1669	-1.83392	0.0353195	.	putative inner membrane or exported protein	3. Cell envelope	Other
VPA1699	1.92087	0.0391274	.	ATP-dependent RNA helicase, DEAD box family	2.2. Transcription	Other
VPA1722	2.00335	0.0376331	.	RNA-binding protein	8. Unknown function	Hypothetical protein
VPA1727	-1.78886	0.0340627	.	transcriptional regulator, AraC/XylS family	5. Regulatory functions	Regulatory functions

## Sheet: 15°C
gene	log2 fc	adj. p-value	gene	product	functional category-1	functional category-2
VP0243	1.50587	0.0111208	.	predicted transcriptional regulator	5. Regulatory functions	Regulatory functions
VP0770	1.50615	0.0219904	flgN	polar flagellar FlgN	6. Cellular processes	Chemotaxis and motility
VPA1166	1.50653	0.0279449	.	chloride channel protein	4. Transport and binding proteins	Anions
VP2724	1.51107	0.0118661	.	hypothetical protein	8. Unknown function	Hypothetical proteins
VPA1208	1.51673	0.0167949	secF	preprotein translocase subunit SecF	2.4. Protein fate	Protein and peptide secretion and trafficking
VP2149	1.52374	0.0246545	topB	DNA topoisomerase III	2.1. DNA metabolism	DNA replication, recombination, and repair
VP1436	1.52454	0.0452535	.	DNA-3-methyladenine glycosylase I	2.1. DNA metabolism	DNA replication, recombination, and repair
VP1010	1.5255	0.0297803	rluB	pseudouridine synthase family 1 protein	2.3. Protein synthesis	tRNA and rRNA base modification
VP2712	1.52639	0.00703202	uvrA	excinuclease ABC subunit A	2.1. DNA metabolism	DNA replication, recombination, and repair
VP1865	1.52678	0.0176821	.	site-specific recombinase IntIA	2.1. DNA metabolism	DNA replication, recombination, and repair
VPA1092	1.52738	0.0129044	.	hypothetical protein	8. Unknown function	Hypothetical proteins
VPA0540	1.53208	0.0263511	.	putative transmembrane cytochrome oxidase complex biogenesis factor transmembrane protein	8. Unknown function	General
VPA0345	1.53503	0.041664	.	hypothetical protein	8. Unknown function	Hypothetical proteins
VPA0395	1.53579	0.0225729	.	lipoate-protein ligase A	2.4. Protein fate	Protein modification and repair
VP0419	1.5372	0.0328972	.	phosphate transport regulator	4. Transport and binding proteins	Anions
VP2733	1.54144	0.0265644	.	outer membrane protein/protective antigen	3. Cell envelope	Other
VP0782	1.54146	0.0145266	flgH	flagellar basal body L-ring protein	6. Cellular processes	Chemotaxis and motility
VP1104	1.54275	0.0181767	lrp	leucine-responsive transcriptional regulator	5. Regulatory functions	Regulatory functions
VP1745	1.54596	0.0312908	.	lipid A biosynthesis lauroyl acyltransferase	3. Cell envelope	Biosynthesis and degradation of surface polysaccharides and lipopolysaccharides
VP2128	1.5476	0.00784319	ndpA	nucleoid-associated protein NdpA	8. Unknown function	General
VP0031	1.55114	0.0360232	.	YigZ family	2.3. Protein synthesis	Translation factors
VP1746	1.55258	0.0380087	.	hypothetical protein	8. Unknown function	Hypothetical proteins
VP0019	1.55628	0.0468315	avtA	valine--pyruvate transaminase	1.1. Amino acid biosynthesis	Pyruvate family
VP0871	1.55652	0.0192492	rnd	ribonuclease D	2.2. Transcription	RNA processing
VP1909	1.56061	0.0107896	.	TRAP-type mannitol/chloroaromatic compound transport system, large permease component	4. Transport and binding proteins	Carbohydrates, organic alcohols, and acids
VP0980	1.56547	0.0129044	.	hypothetical protein	8. Unknown function	Hypothetical proteins
VP3020	1.56692	0.0178898	.	transcriptional regulator, LysR family	5. Regulatory functions	Regulatory functions
VPA1369	1.56705	0.0185138	.	hypothetical protein	8. Unknown function	Hypothetical proteins
VP0569	1.56984	0.00915495	PhoB	DNA-binding response regulator PhoB	5. Regulatory functions	Regulatory functions
VP2496	1.57082	0.0251389	.	predicted esterase	8. Unknown function	Hypothetical proteins
VPA0120	1.57577	0.0145266	.	hypothetical protein	8. Unknown function	Hypothetical proteins
VP1457	1.57664	0.00614647	.	predicted kinase	8. Unknown function	Hypothetical proteins
VPA0599	1.58063	0.0312211	.	putative LysR-family transcriptional regulator	5. Regulatory functions	Regulatory functions
VP0576	1.58358	0.0246545	.	phosphate ABC transporter, ATP-binding protein	4. Transport and binding proteins	Anions
VP1217	1.58816	0.040415	.	hypothetical protein	8. Unknown function	Hypothetical proteins
VP1307	1.59687	0.0490766	cobC	putative alpha-ribazole-5'-phosphate phosphatase CobC	1.6. Biosynthesis of cofactors, prosthetic groups, and carriers	Heme, porphyrin, and cobalamin
VP2100	1.59777	0.00599483	uvrB	excinuclease ABC subunit B	2.1. DNA metabolism	DNA replication, recombination, and repair
VP2608	1.60012	0.0167066	.	hypothetical protein	8. Unknown function	Hypothetical proteins
VPA0522	1.60178	0.0418534	.	hypothetical protein	8. Unknown function	Hypothetical proteins
VP2256	1.60262	0.00714264	fliD	flagellar capping protein	6. Cellular processes	Chemotaxis and motility
VP0003	1.60526	0.0365159	.	putative inner membrane protein translocase component YidC	3. Cell envelope	Other
VPA0714	1.61533	0.0237032	.	putative collagenase	2.4. Protein fate	Degradation of proteins, peptides, and glycopeptides
VP1271	1.61799	0.0402266	.	putative protein-S-isoprenylcysteine methyltransferase	2.4. Protein fate	Protein modification and repair
VP0594	1.6185	0.00993595	.	RNA methyltransferase, TrmH family	2.3. Protein synthesis	tRNA and rRNA base modification
VP0644	1.62256	0.0210423	smpB	SsrA-binding protein	2.3. Protein synthesis	Other
VPA1722	1.62447	0.0377118	.	RNA-binding protein	8. Unknown function	Hypothetical protein
VPA1113	1.62452	0.040415	betB	betaine aldehyde dehydrogenase	6. Cellular processes	Adaptations to atypical conditions
VPA1239	1.63162	0.0140039	.	putative ABC transporter	4. Transport and binding proteins	Unknown substrate
VP2236	1.63225	0.025946	flhB	flagellar biosynthesis protein FlhB	6. Cellular processes	Chemotaxis and motility
VP0884	1.63298	0.017204	fabF	3-oxoacyl-(acyl carrier protein) synthase I	1.4. Fatty acid and phospholipid metabolism	Biosynthesis
VP0648	1.63335	0.0169186	recN	recombination and repair protein	2.1. DNA metabolism	DNA replication, recombination, and repair
VP0948	1.63377	0.044952	.	hypothetical protein	8. Unknown function	Hypothetical proteins
VPA0548	1.6426	0.0075299	.	outer membrane protein and related peptidoglycan-associated (lipo)proteins	3. Cell envelope	Other
VP1102	1.64303	0.0173121	.	hypothetical protein	8. Unknown function	Hypothetical proteins
VP2222	1.65167	0.0129044	.	heme exporter protein B	4. Transport and binding proteins	Other
VP1183	1.65182	0.0171806	cls	cardiolipin synthetase	6. Cellular processes	Toxin production and resistance
VP0804	1.65197	0.0186239	.	membrane protein implicated in regulation of membrane protease activity	8. Unknown function	Hypothetical proteins
VP1430	1.65501	0.0101892	.	hypothetical protein	8. Unknown function	Hypothetical proteins
VPA0214	1.65504	0.0307731	.	putative transcriptional regulator (repressor protein)	5. Regulatory functions	Regulatory functions
VP3009	1.6562	0.00924483	.	transcriptional regulator, AraC/XylS family	5. Regulatory functions	Regulatory functions
VP0954	1.66088	0.0149476	.	RNA methyltransferase, TrmH family	2.3. Protein synthesis	tRNA and rRNA base modification
VPA1207	1.66121	0.0108156	.	hypothetical protein	8. Unknown function	Hypothetical proteins
VP0300	1.66562	0.0218115	FtsX	ABC-type transport system, involved in lipoprotein release	4. Transport and binding proteins	Amino acids, peptides and amines
VPA0365	1.66754	0.00526553	.	putative transcriptional regulator protein	5. Regulatory functions	Regulatory functions
VPA0552	1.66947	0.0236813	.	cold shock DNA-binding domain protein	6. Cellular processes	Adaptations to atypical conditions
VP2839	1.67978	0.0420848	.	hypothetical protein	8. Unknown function	Hypothetical proteins
VPA0399	1.68203	0.0358392	.	putative aminotransferase	1.2. Central intermediary metabolism	Other
VPA0092	1.68386	0.0324373	.	spindolin-related protein	1.3. Energy metabolism	Biosynthesis and degradation of polysaccharides
VP2473	1.68599	0.0188682	.	RND family efflux transporter	4. Transport and binding proteins	Other
VP1806	1.69236	0.0457017	.	hypothetical protein	8. Unknown function	Hypothetical proteins
VPA1253	1.69407	0.0497708	.	hypothetical protein	8. Unknown function	Hypothetical proteins
VP1991	1.69743	0.00990396	.	5-methyltetrahydropteroyltriglutamate--homocysteine methyltransferase	1.1. Amino acid biosynthesis	Aspartate family
VP2017	1.70861	0.0259319	.	paraquat-inducible protein A	6. Cellular processes	Adaptations to atypical conditions
VP1006	1.71207	0.0145572	.	predicted permeases	4. Transport and binding proteins	Unknown substrate
VP0614	1.71774	0.0140039	.	hypothetical protein	8. Unknown function	Hypothetical proteins
VPA1593	1.7297	0.0376649	.	putative cyclodextrin glucanotransferase	1.3. Energy metabolism	Biosynthesis and degradation of polysaccharides
VPA0458	1.73149	0.0270584	.	hypothetical protein	8. Unknown function	Hypothetical proteins
VPA0757	1.73314	0.0473814	.	permeases of the drug/metabolite transporter (DMT) superfamily	4. Transport and binding proteins	Unknown substrate
VP2206	1.73865	0.0111208	.	peptidase, insulinase family	2.4. Protein fate	Degradation of proteins, peptides, and glycopeptides
VP0855	1.73909	0.038252	.	hypothetical protein	8. Unknown function	Hypothetical proteins
VP0117	1.73993	0.0479402	.	GGDEF family protein	9. General function	(Putative) Signal transduction mechanisms
VP1485	1.74	0.0358226	nlpC	lipoprotein NlpC	3. Cell envelope	Other
VP1992	1.74328	0.0140039	.	hypothetical protein	8. Unknown function	Hypothetical proteins
VP1754	1.74676	0.0388128	.	predicted signal transduction protein	9. General function	(Putative) Signal transduction mechanisms
VPA0569	1.75159	0.00599483	.	EamA	4. Transport and binding proteins	Unknown substrate
VPA1164	1.75694	0.0195234	.	hypothetical protein	8. Unknown function	Hypothetical proteins
VP2005	1.76144	0.0298464	.	putative thioredoxin	1.3. Energy metabolism	Electron transport
VPA0531	1.77277	0.0171375	.	transcriptional regulator, AraC/XylS family	5. Regulatory functions	Regulatory functions
VPA1306	1.77545	0.0463016	.	ABC-type Mn2+/Zn2+ transport systems	4. Transport and binding proteins	Cations and iron carrying compounds
VPA0878	1.77824	0.0325368	.	GGDEF family protein	9. General function	(Putative) Signal transduction mechanisms
VP2846	1.78003	0.0145266	.	lysine 2,3-aminomutase	1.1. Amino acid biosynthesis	Histidine family
VP1609	1.78126	0.0230713	.	ABC transporter, ATP-binding protein	4. Transport and binding proteins	Unknown substrate
VP2888	1.78277	0.0457025	.	putative sensory box/GGDEF family protein	9. General function	(Putative) Signal transduction mechanisms
VPA0193	1.79158	0.0388128	.	hypothetical protein	8. Unknown function	Hypothetical proteins
VPA0542	1.79475	0.017597	.	hypothetical protein	8. Unknown function	Hypothetical proteins
VP0783	1.79643	0.00742054	flgI	flagellar basal body P-ring protein	6. Cellular processes	Chemotaxis and motility
VPA1252	1.79694	0.0386075	.	hypothetical protein	8. Unknown function	Hypothetical proteins
VP1304	1.79725	0.00990396	cobT	nicotinate-nucleotide--dimethylbenzimidazole phosphoribosyltransferase	1.6. Biosynthesis of cofactors, prosthetic groups, and carriers	Heme, porphyrin, and cobalamin
VP2164	1.80024	0.0184446	.	hypothetical protein	8. Unknown function	Hypothetical proteins
VP0787	1.80398	0.0158903	.	hypothetical protein	8. Unknown function	Hypothetical proteins
VP0175	1.80412	0.0392993	.	hypothetical protein	8. Unknown function	Hypothetical proteins
VP1432	1.80684	0.0259649	.	ATP-binding component of a transport system	4. Transport and binding proteins	Unknown substrate
VP1434	1.80782	0.0342187	.	putative V10 pilin	6. Cellular processes	Pathogenesis
VP1306	1.80804	0.0388241	cobU	adenosylcobinamide kinase/adenosylcobinamide-phosphate guanylyltransferase	1.6. Biosynthesis of cofactors, prosthetic groups, and carriers	Heme, porphyrin, and cobalamin
VP1112	1.80892	0.0317602	bioA	adenosylmethionine--8-amino-7-oxononanoate transaminase	1.6. Biosynthesis of cofactors, prosthetic groups, and carriers	Biotin
VPA0067	1.81609	0.00714264	.	GGDEF family protein	9. General function	(Putative) Signal transduction mechanisms
VPA0770	1.82507	0.0454467	.	hypothetical protein	8. Unknown function	Hypothetical proteins
VP1464	1.8258	0.00784319	.	putative membrane protein of ExoQ family, involved in exopolysaccharide production	3. Cell envelope	Biosynthesis and degradation of surface polysaccharides and lipopolysaccharides
VP1101	1.82697	0.0497507	cysB	transcriptional regulator CysB	5. Regulatory functions	Regulatory functions
VP2032	1.82758	0.0259837	sppA	predicted inner membrane peptidase	2.4. Protein fate	Degradation of proteins, peptides, and glycopeptides
VP0697	1.84055	0.0356687	xni,polA	exonuclease IX	2.1. DNA metabolism	Degradation of DNA
VPA0722	1.84066	0.0358186	.	hypothetical protein	8. Unknown function	Hypothetical proteins
VP2126	1.84201	0.00465739	.	hypothetical protein	8. Unknown function	Hypothetical proteins
VPA1446	1.84778	0.0266287	.	putative transcriptional regulator, LuxR family	5. Regulatory functions	Regulatory functions
VP0571	1.84929	0.0199001	pstS	putative phosphate ABC transporter, periplasmic phosphate-binding protein	4. Transport and binding proteins	Anions
VP1420	1.85074	0.0400772	.	hypothetical protein	8. Unknown function	Hypothetical proteins
VP1105	1.85385	0.0311863	ftsK	putative cell division protein FtsK	6. Cellular processes	Cell division
VP1465	1.8545	0.0452535	.	putative lipopolysaccharide biosynthesis protein	3. Cell envelope	Biosynthesis and degradation of surface polysaccharides and lipopolysaccharides
VPA1461	1.86023	0.0453338	pstS	phosphate ABC transporter, periplasmic phosphate-binding protein	4. Transport and binding proteins	Anions
VPA0030	1.86219	0.0450927	.	hypothetical protein	8. Unknown function	Hypothetical proteins
VP1078	1.86693	0.0272794	.	hypothetical protein	8. Unknown function	Hypothetical proteins
VP0596	1.87227	0.0203126	iscS	cysteine desulfurase	1.6. Biosynthesis of cofactors, prosthetic groups, and carriers	Other
VPA1176	1.87716	0.0147655	.	GGDEF family protein	9. General function	(Putative) Signal transduction mechanisms
VP0451	1.88081	0.0442531	.	hypothetical protein	8. Unknown function	Hypothetical proteins
VPA0648	1.88343	0.0152061	.	putative DOPA-dioxygenase-related protein	8. Unknown function	General
VPA0613	1.88475	0.0463394	.	putative permease	4. Transport and binding proteins	Unknown substrate
VP2130	1.89171	0.00703202	.	predicted hydrolase of alkaline phosphatase superfamily	9. General function	Predicted hydrolase
VPA1069	1.89408	0.0145266	virC	putative virulence-mediating protein VirC	6. Cellular processes	Pathogenesis
VP0467	1.89465	0.0135225	secA	preprotein translocase subunit SecA	2.4. Protein fate	Protein and peptide secretion and trafficking
VP1675	1.89605	0.0463394	.	translocation protein in type III secretion	6. Cellular processes	Type III secretion
VPA0726	1.89705	0.0426926	tadC	putative TadC	3. Cell envelope	Surface structures
VPA0417	1.90384	0.00924483	.	hypothetical protein	8. Unknown function	Hypothetical proteins
VP2337	1.90915	0.0269522	.	sodium-dependent transporter	4. Transport and binding proteins	Unknown substrate
VP1069	1.91006	0.037449	.	sensor histidine kinase	5. Regulatory functions	Regulatory functions
VP3058	1.91389	0.0365831	ilvB	acetolactate synthase 2 catalytic subunit	1.1. Amino acid biosynthesis	Pyruvate family
VPA1631	1.91478	0.0136495	.	putative type IV pilin	3. Cell envelope	Surface structures
VP1739	1.91696	0.0426232	.	hypothetical protein	8. Unknown function	Hypothetical proteins
VP1993	1.91789	0.0156072	.	putative transcriptional regulator protein	5. Regulatory functions	Regulatory functions
VP2854	1.92057	0.0437065	.	hypothetical protein	8. Unknown function	Hypothetical proteins
VP2890	1.92242	0.0459483	.	lysine decarboxylase	1.3. Energy metabolism	Amino acids and amines
VPA1575	1.92457	0.0378174	yidZ	DNA-binding transcriptional regulator YidZ	5. Regulatory functions	Regulatory functions
VPA0255	1.9279	0.0131003	.	hypothetical protein	8. Unknown function	Hypothetical proteins
VPA0755	1.92839	0.0219385	.	putative metalloproteinase	2.4. Protein fate	Degradation of proteins, peptides, and glycopeptides
VPA0487	1.92886	0.0147655	.	hypothetical protein	8. Unknown function	Hypothetical proteins
VP1536	1.93274	0.0338712	.	fumarate/nitrate reduction transcriptional regulator	5. Regulatory functions	Regulatory functions
VP0824	1.93472	0.0493622	.	putative permease	4. Transport and binding proteins	Unknown substrate
VPA1215	1.93714	0.0142871	.	EamA	4. Transport and binding proteins	Unknown substrate
VP2549	1.93916	0.0133011	recX	recombination regulator RecX	5. Regulatory functions	Regulatory functions
VP2373	1.94423	0.049342	recD	exodeoxyribonuclease V, 67 kDa subunit	2.1. DNA metabolism	DNA replication, recombination, and repair
VP2811	1.94723	0.00883004	motX	sodium-type polar flagellar protein MotX	6. Cellular processes	Chemotaxis and motility
VPA0419	1.95091	0.00924483	.	hypothetical protein	8. Unknown function	Hypothetical proteins
VPA0441	1.95657	0.0225729	.	putative integral membrane protein	3. Cell envelope	Other
VP0912	1.9569	0.0384259	.	C4-dicarboxylate transport protein	4. Transport and binding proteins	Carbohydrates, organic alcohols, and acids
VPA0521	1.95769	0.0149488	.	hypothetical protein	8. Unknown function	Hypothetical proteins
VP2430	1.95826	0.0356462	.	hypothetical protein	8. Unknown function	Hypothetical proteins
VPA0185	1.96603	0.0199403	brnQ	putative branched chain amino acid transporter	4. Transport and binding proteins	Amino acids, peptides and amines
VP2553	1.97065	0.00615609	rpoS	RNA polymerase sigma factor RpoS	5. Regulatory functions	Regulatory functions
VPA0069	1.97628	0.00516311	.	hypothetical protein	8. Unknown function	Hypothetical proteins
VP0242	1.97815	0.0140039	.	hypothetical protein	8. Unknown function	Hypothetical proteins
VPA1093	1.98219	0.0101892	.	hypothetical protein	8. Unknown function	Hypothetical proteins
VP2409	1.98757	0.0333562	.	Tfp pilus assembly protein PilF	3. Cell envelope	Surface structures
VPA0752	1.9928	0.0206636	.	glutathione S-transfersae-related protein	6. Cellular processes	Detoxification
VP2181	1.99387	0.0218115	.	hypothetical protein	8. Unknown function	Hypothetical proteins
VP2449	1.99935	0.00551958	vmrA	multidrug efflux pump VmrA	4. Transport and binding proteins	Multidrug resistance
VPA1571	2.00397	0.00958213	.	putative acetyltransferase	1.2. Central intermediary metabolism	Other
VP0786	2.00453	0.0106685	flgL	flagellar hook-associated protein FlgL	6. Cellular processes	Chemotaxis and motility
VP0618	2.00692	0.0361627	.	Na+/H+ antiporter	4. Transport and binding proteins	Cations and iron carrying compounds
VPA0710	2.00705	0.011775	luxN	sensor histidine kinase/response regulator LuxN	5. Regulatory functions	Regulatory functions
VP2602	2.00834	0.0273823	.	iron-regulated outer membrane virulence protein homolog	4. Transport and binding proteins	Cations and iron carrying compounds
VPA1411	2.01075	0.0375758	.	putative glycosyltransferase	3. Cell envelope	Biosynthesis and degradation of surface polysaccharides and lipopolysaccharides
VP0597	2.01921	0.00742095	.	scaffold protein	8. Unknown function	General
VPA0063	2.02084	0.0465899	.	predicted protein-disulfide isomerase	2.4. Protein fate	Protein folding and stabilization
VPA0581	2.02228	0.0398851	.	hypothetical protein	8. Unknown function	Hypothetical proteins
VP0910	2.02251	0.0144831	.	C4-dicarboxylate-binding periplasmic protein	4. Transport and binding proteins	Carbohydrates, organic alcohols, and acids
VPA1277	2.02826	0.0232437	.	sensor histidine kinase	5. Regulatory functions	Regulatory functions
VPA0071	2.02941	0.0086142	.	putative alcohol dehydrogenase	1.3. Energy metabolism	Fermentation
VP2891	2.03053	0.0227091	.	predicted lysine/cadaverine transporter	4. Transport and binding proteins	Amino acids, peptides and amines
VP2497	2.03072	0.0195234	mrcB	penicillin-binding protein 1B	3. Cell envelope	Biosynthesis and degradation of murein sacculus and peptidoglycan
VP0941	2.0353	0.0195157	.	putative multidrug resistance protein	4. Transport and binding proteins	Multidrug resistance
VPA0031	2.03983	0.0371946	gltS	sodium/glutamate symporter	4. Transport and binding proteins	Amino acids, peptides and amines
VP1946	2.04358	0.0140039	.	DNA polymerase II	2.1. DNA metabolism	DNA replication, recombination, and repair
VP1098	2.04995	0.0367687	.	putative phospholipase C precursor	1.4. Fatty acid and phospholipid metabolism	Degradation
VPA1546	2.05005	0.0164833	flhA	flagellar biosynthesis protein	6. Cellular processes	Chemotaxis and motility
VP0883	2.05007	0.0125451	fabZ	putative beta-hydroxydecanoyl-ACP dehydrase	8. Unknown function	General
VPA0543	2.05065	0.00599483	.	putative cytochrome c oxidase assembly protein	1.3. Energy metabolism	Electron transport
VP1239	2.05234	0.0322091	.	predicted membrane protein	9. General function	Predicted membrane protein
VPA0554	2.05364	0.0147655	.	methyl-accepting chemotaxis protein	6. Cellular processes	Chemotaxis and motility
VPA0579	2.05727	0.0255321	.	putative alkaline phosphatase	1.2. Central intermediary metabolism	Other
VP0023	2.06047	0.0221843	.	predicted membrane protein	9. General function	Predicted membrane protein
VPA0793	2.06138	0.0112789	.	exonuclease, DNA polymerase III, epsilon subunit family	2.1. DNA metabolism	DNA replication, recombination, and repair
VP1305	2.06271	0.00901228	cobS	cobalamin synthase	1.6. Biosynthesis of cofactors, prosthetic groups, and carriers	Heme, porphyrin, and cobalamin
VPA1557	2.06647	0.00714264	.	chemotaxis LafU protein	6. Cellular processes	Chemotaxis and motility
VPA1271	2.07024	0.00529186	.	thiol:disulfide interchange protein	2.4. Protein fate	Protein folding and stabilization
VP1786	2.07672	0.0321356	.	hypothetical protein	8. Unknown function	Hypothetical proteins
VPA1250	2.08372	0.0263062	ribB	3,4-dihydroxy-2-butanone 4-phosphate synthase	1.6. Biosynthesis of cofactors, prosthetic groups, and carriers	Riboflavin, FMN, and FAD
VP1181	2.08549	0.0225729	.	lactonizing lipase	1.4. Fatty acid and phospholipid metabolism	Degradation
VP2509	2.09335	0.0220006	.	lipid A biosynthesis lauroyl acyltransferase	3. Cell envelope	Biosynthesis and degradation of surface polysaccharides and lipopolysaccharides
VP0418	2.09527	0.0419655	.	pho4 family protein	4. Transport and binding proteins	Anions
VP1216	2.10227	0.0230713	.	bicyclomycin/multidrug efflux system	4. Transport and binding proteins	Multidrug resistance
VPA1225	2.10465	0.0342755	.	hypothetical protein	8. Unknown function	Hypothetical proteins
VPA1438	2.10705	0.00551958	.	iron-hydroxamate transporter permease subunit	4. Transport and binding proteins	Cations and iron carrying compounds
VP0486	2.10854	0.0162468	.	sensory box/GGDEF family protein	9. General function	(Putative) Signal transduction mechanisms
VPA0349	2.11244	0.0231729	.	phosphoserine phosphatase	1.3. Energy metabolism	Amino acids and amines
VPA1281	2.11288	0.0103837	.	oxidoreductase, Gfo/Idh/MocA family	1.2. Central intermediary metabolism	Other
VPA1448	2.11325	0.0158149	.	hypothetical protein	8. Unknown function	Hypothetical proteins
VP1761	2.11475	0.0296398	.	putative PRS2 protein	3. Cell envelope	Other
VPA0838	2.12161	0.00714264	.	hypothetical protein	8. Unknown function	Hypothetical proteins
VPA0049	2.1249	0.0132761	.	hypothetical protein	8. Unknown function	Hypothetical proteins
VPA0541	2.1276	0.00431405	.	hypothetical protein	8. Unknown function	Hypothetical proteins
VPA1459	2.13944	0.00924483	.	phosphate ABC transporter, permease protein	4. Transport and binding proteins	Anions
VPA0186	2.14371	0.0425922	.	putative conotoxin scaffold I precursor	8. Unknown function	General
VP1969	2.1574	0.0193006	.	hypothetical protein	8. Unknown function	Hypothetical proteins
VP2371	2.16556	0.0111208	argA	N-acetylglutamate synthase	6. Cellular processes	Toxin production and resistance
VP1052	2.17519	0.0129044	ruvB	Holliday junction DNA helicase B	2.1. DNA metabolism	DNA replication, recombination, and repair
VP2244	2.17769	0.0243471	fliK	polar flagellar hook-length control protein FliK	6. Cellular processes	Chemotaxis and motility
VPA1272	2.18481	0.0332484	.	hypothetical protein	8. Unknown function	Hypothetical proteins
VP1489	2.1902	0.00931934	.	hypothetical protein	8. Unknown function	Hypothetical proteins
VPA0551	2.19575	0.00737656	.	YaeQ	2.2. Transcription	Transcription factors
VP1025	2.21333	0.0110118	est	putative beta-ketoadipate enol-lactone hydrolase	1.3. Energy metabolism	Other
VP2182	2.21447	0.041664	.	hypothetical protein	8. Unknown function	Hypothetical proteins
VPA0816	2.21797	0.0241553	.	hypothetical protein	8. Unknown function	Hypothetical proteins
VPA0447	2.21865	0.0370016	.	hypothetical protein	8. Unknown function	Hypothetical proteins
VPA0678	2.21957	0.0173121	.	response regulator	5. Regulatory functions	Regulatory functions
VPA1709	2.23201	0.0493355	.	hypothetical protein	8. Unknown function	Hypothetical protein
VPA1460	2.23245	0.00824813	.	phosphate ABC transporter, permease protein	4. Transport and binding proteins	Anions
VPA1236	2.2409	0.00454002	yjeH	inner membrane protein YjeH	4. Transport and binding proteins	Unknown substrate
VPA0591	2.24115	0.0409303	.	hypothetical protein	8. Unknown function	Hypothetical proteins
VP1756	2.25664	0.0302171	.	hypothetical protein	8. Unknown function	Hypothetical proteins
VP0624	2.25761	0.0338712	.	putative transcriptional regulator, LysR family	5. Regulatory functions	Regulatory functions
VP2987	2.25785	0.0167793	cyaA	adenylate cyclase	1.3. Energy metabolism	Electron transport
VP0713	2.25979	0.00516311	.	DNA-binding winged-HTH domains	2.2. Transcription	Transcription factors
VP0515	2.2619	0.00808011	.	hypothetical protein	8. Unknown function	Hypothetical proteins
VPA0068	2.26455	0.00405109	.	GGDEF family protein	9. General function	(Putative) Signal transduction mechanisms
VP2943	2.266	0.0416974	dinF	DNA-damage-inducible protein F	6. Cellular processes	Adaptations to atypical conditions
VP1726	2.26929	0.0147655	.	ABC superfamily (glycine/betaine/proline transport protein)	4. Transport and binding proteins	Amino acids, peptides and amines
VP0947	2.27099	0.0352518	.	transcriptional regulator, AsnC family	5. Regulatory functions	Regulatory functions
VP2148	2.27711	0.00703671	.	hypothetical protein	8. Unknown function	Hypothetical proteins
VPA0778	2.28296	0.0145266	mgtE	putataive Mg transporter MgtE	4. Transport and binding proteins	Cations and iron carrying compounds
VPA1249	2.28838	0.0147655	.	predicted acetyltransferases and hydrolases	8. Unknown function	Hypothetical proteins
VPA1209	2.2936	0.033729	secD	preprotein translocase subunit SecD	2.4. Protein fate	Protein and peptide secretion and trafficking
VP1522	2.29675	0.0499079	.	hypothetical protein	8. Unknown function	Hypothetical proteins
VPA1184	2.30693	0.0375758	.	putative drug transport transmembrane protein	3. Cell envelope	Other
VP0529	2.30857	0.00247251	hlyU	transcriptional activator HlyU	5. Regulatory functions	Regulatory functions
VP0575	2.30923	0.0134216	pstA	phosphate ABC transporter, permease protein	4. Transport and binding proteins	Anions
VPA1319	2.31519	0.0133969	.	IS1655 transposase	7. Mobile and extrachromosomal element functions	Transposon functions
VP2261	2.32551	0.0140039	.	flagellin	6. Cellular processes	Chemotaxis and motility
VP1391	2.33701	0.00714264	.	putative transcriptional regulator	5. Regulatory functions	Regulatory functions
VP0080	2.33903	0.0148094	.	putative sigma-54 interacting response regulator transcription regulator protein	5. Regulatory functions	Regulatory functions
VPA1282	2.34343	0.00599483	.	hypothetical protein	8. Unknown function	Hypothetical proteins
VP0060	2.3464	0.00465739	.	putative multidrug transmembrane resistance signal peptide protein	4. Transport and binding proteins	Multidrug resistance
VP0410	2.34936	0.0365831	.	triacylglycerol biosynthesis	1.4. Fatty acid and phospholipid metabolism	Biosynthesis
VPA0839	2.3669	0.00431405	.	response regulator	5. Regulatory functions	Regulatory functions
VP1264	2.3697	0.00924483	.	cell division inhibitor SulA	6. Cellular processes	Cell division
VP3056	2.37197	0.0172563	.	putative periplasmic protein	4. Transport and binding proteins	Amino acids, peptides and amines
VP0377	2.3812	0.00808011	.	putative CFA/I fimbrial subunit D	3. Cell envelope	Surface structures
VPA0396	2.38721	0.0178898	.	putative outer membrane lipoprotein	3. Cell envelope	Other
VP1815	2.3877	0.00454002	.	hypothetical protein	8. Unknown function	Hypothetical proteins
VPA1484	2.39132	0.00883004	.	hypothetical protein	8. Unknown function	Hypothetical proteins
VP3048	2.40727	0.00683069	.	putative hemolysin III	6. Cellular processes	Toxin production and resistance
VPA1159	2.40789	0.0349208	guaC	guanosine 5'-monophosphate oxidoreductase	1.5. Purines, pyrimidines, nucleosides, and nucleotides	Nucleotide and nucleoside interconversions
VPA0486	2.40913	0.0460509	.	hypothetical protein	8. Unknown function	Hypothetical proteins
VP1431	2.41156	0.017399	.	putative ATP-binding component of a transport system	4. Transport and binding proteins	Unknown substrate
VP1765	2.43253	0.0123681	.	transcriptional regulator, AraC family	5. Regulatory functions	Regulatory functions
VP1755	2.44668	0.0147839	.	putative histidine kinase	5. Regulatory functions	Regulatory functions
VPA0346	2.44992	0.00901228	.	hypothetical protein	8. Unknown function	Hypothetical proteins
VP2468	2.46378	0.0118253	dacB	D-alanyl-D-alanine carboxypeptidase/endopeptidase	3. Cell envelope	Biosynthesis and degradation of murein sacculus and peptidoglycan
VPA1444	2.4688	0.0147655	.	putative transport protein	4. Transport and binding proteins	Unknown substrate
VP1676	2.47279	0.0386075	.	putative transcriptional regulator	5. Regulatory functions	Regulatory functions
VP1905	2.49379	0.0488096	opuD	transporter, BCCT family	4. Transport and binding proteins	Amino acids, peptides and amines
VP0518	2.49953	0.0067197	.	DNA mismatch repair protein	2.1. DNA metabolism	DNA replication, recombination, and repair
VP0911	2.50516	0.0191545	dctQ	putative C4-dicarboxylate transport protein DctQ	4. Transport and binding proteins	Carbohydrates, organic alcohols, and acids
VPA0070	2.50709	0.00703202	.	S-formylglutathione hydrolase	9. General function	Predicted hydrolase
VPA0707	2.5089	0.0158854	.	putative delta-9 fatty acid desaturase	1.4. Fatty acid and phospholipid metabolism	Other
VP2762	2.51351	0.0125459	.	PadR family transcriptional regulator	5. Regulatory functions	Regulatory functions
VP2999	2.51412	0.00599483	.	hypothetical protein	8. Unknown function	Hypothetical proteins
VP0530	2.51715	0.0287222	.	hypothetical protein	8. Unknown function	Hypothetical proteins
VP2162	2.52486	0.00435034	.	hypothetical protein	8. Unknown function	Hypothetical proteins
VP1610	2.53029	0.00784319	.	PqiA family protein	8. Unknown function	General
VPA1403	2.53973	0.0468207	.	putative capsular polysaccharide biosynthesis glycosyltransferase	3. Cell envelope	Biosynthesis and degradation of surface polysaccharides and lipopolysaccharides
VP1155	2.55367	0.0112591	.	predicted membrane protein	9. General function	Predicted membrane protein
VPA0539	2.55587	0.00915495	.	cytochrome c oxidase, subunit III	1.3. Energy metabolism	Electron transport
VPA1445	2.57687	0.0140039	.	putative secreted calcium-binding protein	2.4. Protein fate	Protein and peptide secretion and trafficking
VP0779	2.57715	0.0154428	.	hypothetical protein	8. Unknown function	Hypothetical proteins
VP0785	2.57867	0.0109952	flgK	flagellar hook-associated protein FlgK	6. Cellular processes	Chemotaxis and motility
VPA0168	2.58209	0.00508617	emrD	multidrug resistance protein D	4. Transport and binding proteins	Multidrug resistance
VPA0499	2.58825	0.0294687	.	hypothetical protein	8. Unknown function	Hypothetical proteins
VP2906	2.59888	0.0463906	.	hypothetical protein	8. Unknown function	Hypothetical proteins
VPA0749	2.62731	0.00808011	.	hypothetical protein	8. Unknown function	Hypothetical proteins
VP2944	2.63687	0.0136495	.	O-methyltransferase-related protein	6. Cellular processes	Toxin production and resistance
VPA0121	2.64062	0.0103342	.	hypothetical protein	8. Unknown function	Hypothetical proteins
VP2175	2.64911	0.0469996	.	putative HAAAP family transport protein	4. Transport and binding proteins	Amino acids, peptides and amines
VP2025	2.6516	0.0208718	.	ABC-type dipeptide transport system	4. Transport and binding proteins	Amino acids, peptides and amines
VPA1711	2.6543	0.00431405	.	hypothetical protein	8. Unknown function	Hypothetical protein
VP0397	2.68791	0.0131126	.	hypothetical protein	8. Unknown function	Hypothetical proteins
VP0913	2.70595	0.0111208	.	hypothetical protein	8. Unknown function	Hypothetical proteins
VPA1443	2.72802	0.00454002	.	putative protein secretion protein	2.4. Protein fate	Protein and peptide secretion and trafficking
VP0595	2.74495	0.00599483	rrf2	putative Rrf2	5. Regulatory functions	Regulatory functions
VP0557	2.74858	0.0230012	.	putative glycosylase	3. Cell envelope	Biosynthesis and degradation of surface polysaccharides and lipopolysaccharides
VP0493	2.76622	0.00862503	.	hypothetical protein	8. Unknown function	Hypothetical proteins
VPA0713	2.77916	0.0145266	.	signal transduction mechanisms	9. General function	(Putative) Signal transduction mechanisms
VP2081	2.7811	0.0145266	.	predicted membrane protein	9. General function	Predicted membrane protein
VPA1398	2.78246	0.0103084	.	hypothetical protein	8. Unknown function	Hypothetical proteins
VP1884	2.78916	0.0482149	.	hypothetical protein	8. Unknown function	Hypothetical proteins
VP2469	2.83292	0.00431405	mgtE	putative MgtE	4. Transport and binding proteins	Cations and iron carrying compounds
VP2451	2.84485	0.00431405	nlpI	lipoprotein NlpI	3. Cell envelope	Other
VP1456	2.90575	0.0338712	.	transporter, BCCT family	4. Transport and binding proteins	Amino acids, peptides and amines
VPA0748	2.94517	0.0241754	.	hypothetical protein	8. Unknown function	Hypothetical proteins
VPA0398	2.96396	0.015482	.	hypothetical protein	8. Unknown function	Hypothetical proteins
VPA1409	2.96426	0.0373038	.	hypothetical protein	8. Unknown function	Hypothetical proteins
VP0574	2.9928	0.00309854	.	phosphate ABC transporter, permease protein	4. Transport and binding proteins	Anions
VP2127	3.00033	0.00465739	.	hypothetical protein	8. Unknown function	Hypothetical proteins
VP1486	3.00059	0.039513	.	methyl-accepting chemotaxis protein	6. Cellular processes	Chemotaxis and motility
VPA1219	3.00979	0.0194226	.	putative transcription regulator	5. Regulatory functions	Regulatory functions
VP1299	3.02874	0.00973864	lrgB	putative effector of murein hydrolase; LrgB	3. Cell envelope	Biosynthesis and degradation of murein sacculus and peptidoglycan
VPA0119	3.02976	0.0111739	.	glycerate kinase	8. Unknown function	Hypothetical proteins
VP2119	3.0921	0.00183894	.	Na+/H+ antiporter	4. Transport and binding proteins	Cations and iron carrying compounds
VPA1715	3.10193	0.00926666	.	ABC transporter, ATP-binding protein	4. Transport and binding proteins	Unknown substrate
VP1362	3.11227	0.0263062	.	hypothetical protein	8. Unknown function	Hypothetical proteins
VPA0241	3.1729	0.0126867	.	phosphonate utilization associated putative membrane protein	4. Transport and binding proteins	Unknown substrate
VPA1384	3.17318	0.0130471	.	hypothetical protein	8. Unknown function	Hypothetical proteins
VP1204	3.18001	0.00557204	.	hypothetical protein	8. Unknown function	Hypothetical proteins
VP2372	3.18184	0.0143947	.	hypothetical protein	8. Unknown function	Hypothetical proteins
VP1318	3.19115	0.0432933	.	putative flippase	4. Transport and binding proteins	Multidrug resistance
VP1887	3.29229	0.0169234	.	hypothetical protein	8. Unknown function	Hypothetical proteins
VP1885	3.29939	0.0386086	.	hypothetical protein	8. Unknown function	Hypothetical proteins
VP1227	3.32165	0.017204	.	predicted secreted hydrolase	9. General function	Predicted hydrolase
VPA1629	3.32193	0.00924483	.	ribosome-associated GTPase	8. Unknown function	General
VP0059	3.32742	0.00431405	.	putative transcriptional regulator, LysR family	5. Regulatory functions	Regulatory functions
VPA0523	3.32951	0.00359371	.	hypothetical protein	8. Unknown function	Hypothetical proteins
VP1990	3.32958	0.0161988	.	hypothetical protein	8. Unknown function	Hypothetical proteins
VPA1373	3.3498	0.0394414	.	hypothetical protein	8. Unknown function	Hypothetical proteins
VP1886	3.35959	0.014822	.	hypothetical protein	8. Unknown function	Hypothetical proteins
VPA1379	3.38829	0.0342314	.	transposase	7. Mobile and extrachromosomal element functions	Transposon functions
VP0526	3.41311	0.0319767	.	NptA protein	4. Transport and binding proteins	Anions
VPA1393	3.42832	0.0206636	.	DNA or RNA helicases of superfamily II	2.1. DNA metabolism	DNA replication, recombination, and repair
VP2260	3.42958	0.00586306	.	hypothetical protein	8. Unknown function	Hypothetical proteins
VPA1290	3.42983	0.0338712	.	hypothetical protein	8. Unknown function	Hypothetical proteins
VPA1712	3.43064	0.00240274	.	hypothetical protein	8. Unknown function	Hypothetical protein
VPA1310	3.47831	0.0356449	.	hypothetical protein	8. Unknown function	Hypothetical proteins
VPA0483	3.4933	0.00830534	.	hypothetical protein	8. Unknown function	Hypothetical proteins
VPA1218	3.50989	0.0112789	.	putative secretion protein	2.4. Protein fate	Degradation of proteins, peptides, and glycopeptides
VPA0259	3.53039	0.00924483	.	hypothetical protein	8. Unknown function	Hypothetical proteins
VP2889	3.62089	0.0145266	.	hypothetical protein	8. Unknown function	Hypothetical proteins
VP1074	3.70684	0.0213451	.	hypothetical protein	8. Unknown function	Hypothetical proteins
VP1764	3.74908	0.00240274	.	putative transmembrane protein	3. Cell envelope	Other
VPA0397	3.79584	0.00614647	.	hypothetical protein	8. Unknown function	Hypothetical proteins
VP1757	3.83384	0.0101892	.	hypothetical protein	8. Unknown function	Hypothetical proteins
VP3030	3.83583	0.00703202	.	hypothetical protein	8. Unknown function	Hypothetical proteins
VPA1374	3.9086	0.0225729	.	probable transposase, partial	7. Mobile and extrachromosomal element functions	Transposon functions
VPA0520	3.94255	0.00454002	.	multidrug resistance protein D	4. Transport and binding proteins	Multidrug resistance
VPA1217	4.00602	0.00714264	.	hypothetical protein	8. Unknown function	Hypothetical proteins
VP1071	4.17422	0.0335422	.	integrase	2.1. DNA metabolism	DNA replication, recombination, and repair
VPA0649	4.19341	0.00454002	.	hypothetical protein	8. Unknown function	Hypothetical proteins
VP0371	4.28067	0.0132761	.	hypothetical protein	8. Unknown function	Hypothetical proteins
VPA0604	4.30787	0.00431405	pstS	ABC transporter, periplasmic substrate-binding protein	4. Transport and binding proteins	Anions
VP0396	4.32079	0.0195157	.	hypothetical protein	8. Unknown function	Hypothetical proteins
VP1889	4.4099	0.00714264	cspA	cold shock transcriptional regulator CspA	6. Cellular processes	Adaptations to atypical conditions
VPA1413	4.44097	0.00431405	.	hypothetical protein	8. Unknown function	Hypothetical proteins
VPA1289	4.86124	0.013877	cspA	cold shock transcriptional regulator CspA	6. Cellular processes	Adaptations to atypical conditions
VP1888	6.55046	0.00431405	.	hypothetical protein	8. Unknown function	Hypothetical proteins
VP1890	7.00892	0.00599483	vacB	putative virulence-associated protein VacB/RNase R	2.2. Transcription	RNA processing
VP2362	-6.10307	0.00240274	ompK	outer membrane protein OmpK precursor	3. Cell envelope	Other
VPA0230	-6.04845	0.00745814	.	putative sugar phosphotransferase component II B	4. Transport and binding proteins	Carbohydrates, organic alcohols, and acids
VPA1084	-5.47945	0.0490766	rbsB	D-ribose transporter subunit RbsB	4. Transport and binding proteins	Carbohydrates, organic alcohols, and acids
VPA0231	-5.4236	0.00431405	.	phosphotransferase enzyme II, A component	5. Regulatory functions	Regulatory functions
VPA0229	-5.25371	0.00492742	ulaA	ascorbate-specific PTS system enzyme IIC	4. Transport and binding proteins	Carbohydrates, organic alcohols, and acids
VPA1085	-5.21235	0.0499079	rbsC	ribose ABC transporter permease protein	4. Transport and binding proteins	Carbohydrates, organic alcohols, and acids
VPA1087	-5.20585	0.0257274	rbsD	ribose ABC transporter protein	4. Transport and binding proteins	Carbohydrates, organic alcohols, and acids
VP0556	-4.97289	0.0192492	yfiA	putative sigma-54 modulation protein	5. Regulatory functions	Regulatory functions
VPA1424	-4.66009	0.0191163	.	PTS system, fructose-specific IIABC component	4. Transport and binding proteins	Carbohydrates, organic alcohols, and acids
VPA1083	-4.6397	0.0410808	rbsK	ribokinase	1.3. Energy metabolism	Sugars
VPA1475	-4.62975	0.0145266	deoD	purine nucleoside phosphorylase	1.5. Purines, pyrimidines, nucleosides, and nucleotides	Salvage of nucleosides and nucleotides
VP2013	-4.53868	0.00614647	.	putative tetrathionate reductase complex, subunit C	8. Unknown function	General
VP2011	-4.53525	0.00492742	.	tetrathionate reductase, subunit B	1.3. Energy metabolism	Electron transport
VP2361	-4.52037	0.00454002	.	hypothetical protein	8. Unknown function	Hypothetical proteins
VPA1476	-4.49909	0.00901228	.	hypothetical protein	8. Unknown function	Hypothetical proteins
VP2863	-4.48721	0.0103837	aspA	aspartate ammonia-lyase	1.3. Energy metabolism	Amino acids and amines
VPA1486	-4.2771	0.0145266	napG	quinol dehydrogenase periplasmic component	1.3. Energy metabolism	Electron transport
VPA1425	-4.26563	0.0150704	manA	mannose-6-phosphate isomerase	1.3. Energy metabolism	Sugars
VPA1401	-4.23719	0.0140949	malE	maltose ABC transporter periplasmic protein	4. Transport and binding proteins	Carbohydrates, organic alcohols, and acids
VP2840	-4.22344	0.0337497	frdA	fumarate reductase flavoprotein subunit	1.3. Energy metabolism	Anaerobic
VP2655	-4.22335	0.0246545	pyrI	aspartate carbamoyltransferase regulatory subunit	1.5. Purines, pyrimidines, nucleosides, and nucleotides	Pyrimidine ribonucleotide biosynthesis
VP2851	-4.08472	0.0276103	groEL	chaperonin GroEL	2.4. Protein fate	Protein folding and stabilization
VP1779	-4.07063	0.0406761	.	putative glutamine amidotransferase	1.1. Amino acid biosynthesis	Glutamate family
VP2864	-4.04546	0.0186239	.	anaerobic C4-dicarboxylate transporter	4. Transport and binding proteins	Carbohydrates, organic alcohols, and acids
VP2841	-4.02911	0.0343319	sdhB	fumarate reductase iron-sulfur subunit	1.3. Energy metabolism	TCA cycle
VPA0298	-4.00073	0.0148658	.	PTS system, fructose-specific IIA component	4. Transport and binding proteins	Carbohydrates, organic alcohols, and acids
VPA0466	-3.91296	0.0129044	uspA	universal stress protein A	6. Cellular processes	Adaptations to atypical conditions
VP2843	-3.89275	0.0195234	.	fumarate reductase subunit D	1.3. Energy metabolism	Anaerobic
VPA0180	-3.8504	0.00454002	bglB	phospho-beta-glucosidase B	1.3. Energy metabolism	Biosynthesis and degradation of polysaccharides
VP1602	-3.77867	0.0125451	.	putative NAD-glutamate dehydrogenase	8. Unknown function	General
VP1898	-3.76467	0.0033902	.	hypothetical protein	8. Unknown function	Hypothetical proteins
VP2437	-3.72619	0.017064	.	NupC family protein	4. Transport and binding proteins	Nucleosides, purines and pyrimidines
VP0963	-3.70591	0.00968851	.	methyl-accepting chemotaxis protein	6. Cellular processes	Chemotaxis and motility
VPA1193	-3.67212	0.0082815	pepT	peptidase T	2.4. Protein fate	Degradation of proteins, peptides, and glycopeptides
VPA1509	-3.65934	0.0236813	.	L-threonine 3-dehydrogenase	1.3. Energy metabolism	Amino acids and amines
VPA1618	-3.65708	0.0255655	glgB	glycogen branching enzyme	1.3. Energy metabolism	Biosynthesis and degradation of polysaccharides
VPA0183	-3.63455	0.0220404	.	C4-dicarboxylate transport transcriptional regulatory protein	5. Regulatory functions	Regulatory functions
VP2842	-3.63405	0.0338712	.	fumarate reductase subunit C	1.3. Energy metabolism	Anaerobic
VP1774	-3.6276	0.0472949	.	putative carbon-nitrogen hydrolase	1.2. Central intermediary metabolism	Other
VPA0287	-3.62732	0.0444872	groEL	chaperonin GroEL	2.4. Protein fate	Protein folding and stabilization
VP1939	-3.58944	0.014602	.	glycine cleavage system regulatory protein	1.3. Energy metabolism	Amino acids and amines
VPA1639	-3.55939	0.00614647	.	putative secreted ribonuclease	2.1. DNA metabolism	DNA replication, recombination, and repair
VPA0297	-3.54567	0.0429252	.	PTS system, fructose-specific IIBC component	4. Transport and binding proteins	Carbohydrates, organic alcohols, and acids
VP1776	-3.51512	0.0373054	aldH	aldehyde dehydrogenase	1.3. Energy metabolism	Fermentation
VPA1619	-3.49549	0.0365831	malQ	4-alpha-glucanotransferase	1.3. Energy metabolism	Biosynthesis and degradation of polysaccharides
VP0821	-3.4834	0.0452047	htpG	heat shock protein 90	6. Cellular processes	Adaptations to atypical conditions
VP1163	-3.43901	0.0187628	galA	putative alpha-1,6-galactosidase	1.3. Energy metabolism	Biosynthesis and degradation of polysaccharides
VPA1485	-3.42838	0.0129044	napH	quinol dehydrogenase membrane component	1.3. Energy metabolism	Electron transport
VP2852	-3.40353	0.0346027	groES	co-chaperonin GroES	2.4. Protein fate	Protein folding and stabilization
VP1772	-3.40011	0.0405323	gabD	succinate-semialdehyde dehydrogenase	1.3. Energy metabolism	Other
VPA0566	-3.37117	0.00784319	.	alcohol dehydrogenase	1.3. Energy metabolism	Fermentation
VP0369	-3.36966	0.0428222	mtlD	mannitol-1-phosphate 5-dehydrogenase	4. Transport and binding proteins	Carbohydrates, organic alcohols, and acids
VP0994	-3.35748	0.00692024	.	formate acetyltransferase	1.3. Energy metabolism	Fermentation
VP1873	-3.33732	0.0116675	.	fumarate hydratase, class I	1.3. Energy metabolism	TCA cycle
VPA1613	-3.33665	0.0194226	.	hypothetical protein	8. Unknown function	Hypothetical protein
VP0990	-3.28814	0.00431405	.	hypothetical protein	8. Unknown function	Hypothetical proteins
VP0008	-3.27949	0.016685	.	amino acid ABC transporter, periplasmic amino acid-binding portion	4. Transport and binding proteins	Amino acids, peptides and amines
VP2447	-3.2707	0.00512487	.	putative protease	2.4. Protein fate	Degradation of proteins, peptides, and glycopeptides
VP1778	-3.22976	0.0368909	.	DNA-binding transcriptional repressor	5. Regulatory functions	Regulatory functions
VP2266	-3.22183	0.0194703	.	hypothetical protein	8. Unknown function	Hypothetical proteins
VP0076	-3.20465	0.0298322	.	universal stress protein A	6. Cellular processes	Adaptations to atypical conditions
VP0653	-3.17602	0.0386293	dnaK	molecular chaperone DnaK	2.4. Protein fate	Protein folding and stabilization
VPA1611	-3.17028	0.0196942	.	putative carboxypeptidase G2	2.4. Protein fate	Degradation of proteins, peptides, and glycopeptides
VP2448	-3.1398	0.00431405	.	putative protease	2.4. Protein fate	Degradation of proteins, peptides, and glycopeptides
VPA1651	-3.10884	0.00745814	.	putative methyl-accepting chemotaxis protein	6. Cellular processes	Chemotaxis and motility
VPA1622	-3.10727	0.0111208	.	hypothetical protein	8. Unknown function	Hypothetical protein
VPA0166	-3.10196	0.0466323	.	putative outer membrane protein	3. Cell envelope	Other
VP1777	-3.08402	0.0147655	aldH	putative aldehyde dehydrogenase	1.3. Energy metabolism	Fermentation
VP1374	-3.07473	0.038252	.	putative transporter	4. Transport and binding proteins	Unknown substrate
VP0960	-3.07386	0.0421123	udp	uridine phosphorylase	1.5. Purines, pyrimidines, nucleosides, and nucleotides	Salvage of nucleosides and nucleotides
VP1773	-3.07075	0.0361011	.	peptidylarginine deiminase and related enzymes	1.3. Energy metabolism	Amino acids and amines
VPA0842	-3.04956	0.0207914	.	methyl-accepting chemotaxis protein	6. Cellular processes	Chemotaxis and motility
VPA1612	-2.97471	0.0418534	.	hypothetical protein	8. Unknown function	Hypothetical protein
VP0502	-2.9734	0.0131003	.	hypothetical protein	8. Unknown function	Hypothetical proteins
VP0797	-2.96711	0.00516311	cysK	cysteine synthase A	1.1. Amino acid biosynthesis	Serine family
VPA0870	-2.96197	0.00556151	.	short-chain alcohol dehydrogenase family	1.2. Central intermediary metabolism	Other
VP1156	-2.94178	0.0140039	.	DNA-binding protein inhibitor Id-2-related protein	2.1. DNA metabolism	DNA replication, recombination, and repair
VP1423	-2.93053	0.0147655	.	signal transduction mechanisms	9. General function	(Putative) Signal transduction mechanisms
VPA0568	-2.92715	0.0112789	.	hypothetical protein	8. Unknown function	Hypothetical proteins
VP0796	-2.91426	0.0123454	.	hypothetical protein	8. Unknown function	Hypothetical proteins
VP1298	-2.90035	0.019269	cdd	cytidine deaminase	1.5. Purines, pyrimidines, nucleosides, and nucleotides	Salvage of nucleosides and nucleotides
VPA1646	-2.88635	0.00359371	.	putative recombinase	7. Mobile and extrachromosomal element functions	Transposon functions
VP0325	-2.87115	0.0259518	.	malate dehydrogenase	1.3. Energy metabolism	Glycolysis/gluconeogenesis
VPA1670	-2.87024	0.0162468	.	putative collagenase family protease	2.4. Protein fate	Degradation of proteins, peptides, and glycopeptides
VP2157	-2.83389	0.0131126	gap	glyceraldehyde-3-phosphate dehydrogenase	1.3. Energy metabolism	Glycolysis/gluconeogenesis
VP1375	-2.81576	0.0145266	.	sensor histidine kinase	5. Regulatory functions	Regulatory functions
VPA1650	-2.81055	0.0171298	.	putative zinc protease, insulinase family	2.4. Protein fate	Degradation of proteins, peptides, and glycopeptides
VPA0371	-2.8089	0.0208108	.	hypothetical protein	8. Unknown function	Hypothetical proteins
VPA0382	-2.78069	0.0452535	.	putative sorbitol-6-phosphate 2-dehydrogenase	1.3. Energy metabolism	Sugars
VPA1187	-2.77684	0.0158881	.	CbbY family protein	1.2. Central intermediary metabolism	Other
VPA0005	-2.7737	0.00431405	.	hypothetical protein	8. Unknown function	Hypothetical proteins
VP2159	-2.75866	0.00473727	.	putative methyl-accepting chemotaxis transmembrane protein	6. Cellular processes	Chemotaxis and motility
VP0920	-2.74804	0.00614647	HU-β	DNA-binding protein HU-beta	2.1. DNA metabolism	Chromosome-associated proteins
VPA0567	-2.71686	0.00454002	.	isoprenoid biosynthesis protein with amidotransferase-like domain	1.6. Biosynthesis of cofactors, prosthetic groups, and carriers	Other
VPA0050	-2.71263	0.0277394	.	putative inner membrane protein	3. Cell envelope	Other
VP3052	-2.68337	0.037801	fixG	FixG-related protein	1.3. Energy metabolism	Electron transport
VP2041	-2.66848	0.0278949	.	hypothetical protein	8. Unknown function	Hypothetical proteins
VP0497	-2.65677	0.0183203	grcA	autonomous glycyl radical cofactor GrcA	6. Cellular processes	Adaptations to atypical conditions
VPA0754	-2.65504	0.0147655	.	hypothetical protein	8. Unknown function	Hypothetical proteins
VP0116	-2.64276	0.00492742	add	adenosine deaminase	1.5. Purines, pyrimidines, nucleosides, and nucleotides	Salvage of nucleosides and nucleotides
VP0111	-2.63429	0.00854731	.	methyltransferase-related protein	8. Unknown function	Hypothetical proteins
VP0291	-2.63113	0.0385314	cobA	uroporphyrin-III C-methyltransferase	1.6. Biosynthesis of cofactors, prosthetic groups, and carriers	Heme, porphyrin, and cobalamin
VP2154	-2.61301	0.00703202	.	hypothetical protein	8. Unknown function	Hypothetical proteins
VP1231	-2.60622	0.00431405	.	hypothetical protein	8. Unknown function	Hypothetical proteins
VP0995	-2.60113	0.0167433	.	hypothetical protein	8. Unknown function	Hypothetical proteins
VPA1428	-2.59737	0.027234	.	azurin	1.3. Energy metabolism	Electron transport
VP0252	-2.57075	0.0390331	cytR	DNA-binding transcriptional regulator CytR	5. Regulatory functions	Regulatory functions
VP2046	-2.52206	0.00508617	.	glucose-specific PTS system IIBC components	4. Transport and binding proteins	Carbohydrates, organic alcohols, and acids
VP0842	-2.52096	0.0436586	gltA	type II citrate synthase	1.3. Energy metabolism	TCA cycle
VP2024	-2.51885	0.0169234	.	hypothetical protein	8. Unknown function	Hypothetical proteins
VP1697	-2.51668	0.0343319	nosA	putative type III export apparatus protein NosA	6. Cellular processes	Type III secretion
VP2433	-2.49998	0.00776623	deoD	purine nucleoside phosphorylase	1.5. Purines, pyrimidines, nucleosides, and nucleotides	Salvage of nucleosides and nucleotides
VPA1672	-2.48228	0.0338712	araG	L-arabinose transporter ATP-binding protein	4. Transport and binding proteins	Carbohydrates, organic alcohols, and acids
VPA0372	-2.47057	0.0158149	ppsA	phosphoenolpyruvate synthase	1.3. Energy metabolism	Glycolysis/gluconeogenesis
VPA0010	-2.46795	0.00485093	.	hypothetical protein	8. Unknown function	Hypothetical proteins
VP1329	-2.46785	0.0147655	.	fatty aldehyde dehydrogenase	1.3. Energy metabolism	Fermentation
VP1032	-2.4643	0.0102764	.	DNA-binding response regulator in two-component regulatory system with TorS	5. Regulatory functions	Regulatory functions
VP1494	-2.45938	0.00791	.	N-acetyl-D-glucosamine kinase	8. Unknown function	General
VP1376	-2.43354	0.0145266	CheY	putative chemotaxis protein CheY	6. Cellular processes	Chemotaxis and motility
VPA1739	-2.42692	0.040315	.	oligopeptide ABC transporter, periplasmic oligopeptide-binding protein	4. Transport and binding proteins	Amino acids, peptides and amines
VP1512	-2.41836	0.0287222	.	hypothetical protein	8. Unknown function	Hypothetical proteins
VP2720	-2.39403	0.0361627	cysH	phosphoadenosine phosphosulfate reductase	1.2. Central intermediary metabolism	Sulfur metabolism
VP0490	-2.3583	0.0103837	.	hypothetical protein	8. Unknown function	Hypothetical proteins
VP0551	-2.35728	0.00431405	.	putative ABC transporter ATP-binding protein	4. Transport and binding proteins	Unknown substrate
VPA0877	-2.35663	0.0225729	.	hypothetical protein	8. Unknown function	Hypothetical proteins
VP1133	-2.35215	0.00625391	H-NS	DNA-binding protein H-NS	5. Regulatory functions	Regulatory functions
VP1879	-2.35127	0.0140039	.	serine transporter	4. Transport and binding proteins	Amino acids, peptides and amines
VP2721	-2.34885	0.0291772	cysI	sulfite reductase (NADPH) hemoprotein beta-component	1.2. Central intermediary metabolism	Sulfur metabolism
VP2445	-2.3425	0.0140039	.	putative lipid carrier protein	1.4. Fatty acid and phospholipid metabolism	Biosynthesis
VP1330	-2.32897	0.0145266	.	proline racemase	6. Cellular processes	Pathogenesis
VP0701	-2.32396	0.00883004	queF	7-cyano-7-deazaguanine reductase	1.6. Biosynthesis of cofactors, prosthetic groups, and carriers	Folic acid
VPA1132	-2.32257	0.00431405	.	hypothetical protein	8. Unknown function	Hypothetical proteins
VPA1180	-2.29543	0.0421357	tal	transaldolase B	1.3. Energy metabolism	Pentose phosphate pathway
VPA0875	-2.29521	0.0246545	.	putative carboxylase	1.2. Central intermediary metabolism	Other
VP1291	-2.28515	0.0327795	pheT	phenylalanyl-tRNA synthetase subunit beta	2.3. Protein synthesis	tRNA aminoacylation
VPA1513	-2.2838	0.0257274	scrA	ScrA (aminotransferase)	1.2. Central intermediary metabolism	Other
VP0356	-2.28006	0.0436484	pyk	pyruvate kinase	1.3. Energy metabolism	Glycolysis/gluconeogenesis
VPA0253	-2.27438	0.0334761	.	putative transport protein	4. Transport and binding proteins	Amino acids, peptides and amines
VP1508	-2.25782	0.00824813	.	hypothetical protein	8. Unknown function	Hypothetical proteins
VP0858	-2.25427	0.0158149	feoB	ferrous iron transport protein B	4. Transport and binding proteins	Cations and iron carrying compounds
VPA0416	-2.23917	0.0426926	.	acyltransferase	8. Unknown function	Hypothetical proteins
VPA0623	-2.21377	0.0308859	fad	enoyl-CoA hydratase	1.4. Fatty acid and phospholipid metabolism	Degradation
VP0063	-2.20807	0.0129044	aroK	thermoresistant gluconokinase	1.1. Amino acid biosynthesis	Aromatic amino acid family
VP0916	-2.20523	0.00787063	tig	trigger factor	2.4. Protein fate	Protein folding and stabilization
VPA1731	-2.18973	0.025946	.	putative C4-dicarboxylate transport sensor protein	4. Transport and binding proteins	Carbohydrates, organic alcohols, and acids
VP0674	-2.18186	0.00924483	frsA	fermentation/respiration switch protein	1.3. Energy metabolism	Fermentation
VP2209	-2.17299	0.0144831	fadI	3-ketoacyl-CoA thiolase	1.4. Fatty acid and phospholipid metabolism	Degradation
VP2151	-2.16748	0.0416974	noxB	2,4-dienoyl-CoA reductase	1.4. Fatty acid and phospholipid metabolism	Degradation
VP0064	-2.16067	0.00609338	gntP	putative gluconate permease	4. Transport and binding proteins	Carbohydrates, organic alcohols, and acids
VPA0375	-2.13826	0.017399	purA	putative adenylosuccinate synthase	1.5. Purines, pyrimidines, nucleosides, and nucleotides	Purine ribonucleotide biosynthesis
VP2283	-2.13483	0.021577	uraA	uracil permease	4. Transport and binding proteins	Nucleosides, purines and pyrimidines
VP0567	-2.12426	0.0316334	.	putative protease	2.4. Protein fate	Degradation of proteins, peptides, and glycopeptides
VPA1732	-2.11776	0.0365831	.	putative two-component response regulator	5. Regulatory functions	Regulatory functions
VP2121	-2.09918	0.0104289	.	alcohol dehydrogenase/acetaldehyde dehydrogenase	1.3. Energy metabolism	Fermentation
VPA1450	-2.09688	0.039296	.	MoxR-related protein	4. Transport and binding proteins	Cations and iron carrying compounds
VP1752	-2.09266	0.0147792	.	putative fimbrial biogenesis and twitching motility protein	3. Cell envelope	Surface structures
VPA0611	-2.08917	0.0286051	ackA	acetate kinase	1.3. Energy metabolism	Fermentation
VP1771	-2.08732	0.0130043	gabT	4-aminobutyrate aminotransferase	1.2. Central intermediary metabolism	Other
VP1880	-2.08251	0.0107263	sdaA	L-serine dehydratase 1	1.3. Energy metabolism	Amino acids and amines
VPA0011	-2.07926	0.0261135	.	DNA-binding regulatory protein	5. Regulatory functions	Regulatory functions
VP0803	-2.05525	0.0312908	.	hypothetical protein	8. Unknown function	Hypothetical proteins
VP2495	-2.0539	0.0327795	acnB	bifunctional aconitate hydratase 2/2-methylisocitrate dehydratase	1.3. Energy metabolism	TCA cycle
VP2012	-2.05326	0.04979	.	hypothetical protein	8. Unknown function	Hypothetical proteins
VP2174	-2.04996	0.0399061	.	putative regulatory protein	5. Regulatory functions	Regulatory functions
VP0065	-2.04345	0.017204	.	keto-hydroxyglutarate-aldolase/keto-deoxy-phosphogluconate aldolase	1.3. Energy metabolism	Entner-Doudoroff
VP2767	-2.04064	0.019269	sfcA	putative malate oxidoreductase	1.3. Energy metabolism	Other
VP2973	-2.04011	0.0145266	rhtB	homoserine/homoserine lactone efflux protein	4. Transport and binding proteins	Amino acids, peptides and amines
VP0489	-2.0389	0.0131003	.	DNA-binding response regulator in two-component regulatory system with ArcB or CpxA	5. Regulatory functions	Regulatory functions
VPA1181	-2.03774	0.00872957	tkt	transketolase	1.3. Energy metabolism	Pentose phosphate pathway
VPA1245	-2.03576	0.0432565	.	predicted HD superfamily hydrolase	9. General function	Predicted hydrolase
VPA0461	-2.03528	0.0195234	.	alpha-amylase	1.3. Energy metabolism	Biosynthesis and degradation of polysaccharides
VPA0634	-2.03427	0.0450927	noxB	putative NADH-dependent flavin oxidoreductase	1.3. Energy metabolism	Electron transport
VP2039	-2.03255	0.0488096	pyk	pyruvate kinase II	1.3. Energy metabolism	Glycolysis/gluconeogenesis
VPA1246	-2.02441	0.0402159	.	hypothetical protein	8. Unknown function	Hypothetical proteins
VP1568	-2.02327	0.0147655	.	hypothetical protein	8. Unknown function	Hypothetical proteins
VP3067	-2.01084	0.0117632	glmU	bifunctional N-acetylglucosamine-1-phosphate uridyltransferase/glucosamine-1-phosphate acetyltransferase	3. Cell envelope	Biosynthesis and degradation of surface polysaccharides and lipopolysaccharides
VP2793	-2.00875	0.0103837	crp	cAMP-regulatory protein	5. Regulatory functions	Regulatory functions
VPA0876	-2.00557	0.017064	.	allophanate hydrolase subunit 1	1.3. Energy metabolism	Amino acids and amines
VP1507	-2.00505	0.0162468	.	hypothetical protein	8. Unknown function	Hypothetical proteins
VPA0213	-2.0016	0.0317602	.	hypothetical protein	8. Unknown function	Hypothetical proteins
VPA0618	-1.99177	0.0334761	acdA	putative acyl-CoA dehydrogenase	1.3. Energy metabolism	Amino acids and amines
VP2208	-1.98609	0.0119299	fadJ	multifunctional fatty acid oxidation complex subunit alpha	1.4. Fatty acid and phospholipid metabolism	Degradation
VP1509	-1.98141	0.0294033	.	hypothetical protein	8. Unknown function	Hypothetical proteins
VP1258	-1.97996	0.0184169	sfcA	malate oxidoreductase	1.3. Energy metabolism	Other
VPA0383	-1.97656	0.019587	.	hypothetical protein	8. Unknown function	Hypothetical proteins
VP0762	-1.9747	0.0312908	gltX	glutamyl-tRNA synthetase	2.3. Protein synthesis	tRNA aminoacylation
VP1872	-1.96769	0.0352518	.	hypothetical protein	8. Unknown function	Hypothetical proteins
VP1578	-1.9644	0.0227091	.	hypothetical protein	8. Unknown function	Hypothetical proteins
VPA1638	-1.94478	0.0429511	.	putative pullulanase precursor	1.3. Energy metabolism	Biosynthesis and degradation of polysaccharides
VPA1016	-1.93912	0.0332484	.	multidrug resistance protein D	4. Transport and binding proteins	Multidrug resistance
VP0348	-1.93661	0.0365831	.	hypothetical protein	8. Unknown function	Hypothetical proteins
VP0290	-1.93115	0.0280439	cpdB	bifunctional 2',3'-cyclic nucleotide 2'-phosphodiesterase/3'-nucleotidase periplasmic precursor protein	1.5. Purines, pyrimidines, nucleosides, and nucleotides	Other
VPA0024	-1.92289	0.0365831	.	methyl-accepting chemotaxis protein	6. Cellular processes	Chemotaxis and motility
VPA0784	-1.91656	0.0473147	def	peptide deformylase	2.4. Protein fate	Protein modification and repair
VP1160	-1.91352	0.0192492	napE	NapE protein	1.3. Energy metabolism	Electron transport
VPA0051	-1.90826	0.022813	nhaD	NhaD	4. Transport and binding proteins	Cations and iron carrying compounds
VPA0964	-1.90713	0.0327795	.	response regulator (repressor) in two-component regulatory system with UhpB (LuxR/UhpA family)	5. Regulatory functions	Regulatory functions
VP2845	-1.90427	0.00947197	efp	elongation factor P	2.3. Protein synthesis	Translation factors
VP2631	-1.89759	0.00586306	.	putative HD-GYP hydrolase domain containing protein	9. General function	(Putative) Signal transduction mechanisms
VP0651	-1.8793	0.0147655	grpE	GrpE	2.4. Protein fate	Protein folding and stabilization
VP2880	-1.87559	0.0138459	accB	acetyl-CoA carboxylase biotin carboxyl carrier protein subunit	1.4. Fatty acid and phospholipid metabolism	Biosynthesis
VP1029	-1.86047	0.0356462	.	hypothetical protein	8. Unknown function	Hypothetical proteins
VP2288	-1.85783	0.017204	gmhA	phosphoheptose isomerase	3. Cell envelope	Biosynthesis and degradation of surface polysaccharides and lipopolysaccharides
VP3069	-1.84191	0.0291777	atpD	F0F1 ATP synthase subunit beta	1.3. Energy metabolism	ATP-proton motive force interconversion
VPA0861	-1.83554	0.0132761	.	putative Zn-dependent protease	2.4. Protein fate	Degradation of proteins, peptides, and glycopeptides
VP1501	-1.83502	0.0338712	.	ABC-type tungstate transport system	4. Transport and binding proteins	Anions
VP1327	-1.82978	0.049342	.	hypothetical protein	8. Unknown function	Hypothetical proteins
VPA1623	-1.82635	0.0193006	malT	transcriptional regulator MalT	5. Regulatory functions	Regulatory functions
VP2605	-1.81378	0.0118405	metK	transketolase	1.3. Energy metabolism	Pentose phosphate pathway
VP1197	-1.80822	0.0162468	.	hypothetical protein	8. Unknown function	Hypothetical proteins
VP0104	-1.80811	0.0132761	hemB	delta-aminolevulinic acid dehydratase	1.6. Biosynthesis of cofactors, prosthetic groups, and carriers	Heme, porphyrin, and cobalamin
VP1574	-1.8049	0.0346027	.	hypothetical protein	8. Unknown function	Hypothetical proteins
VP2599	-1.80297	0.00915495	fba	fructose-bisphosphate aldolase	1.3. Energy metabolism	Glycolysis/gluconeogenesis
VPA1223	-1.79435	0.00924483	.	hypothetical protein	8. Unknown function	Hypothetical proteins
VP1664	-1.79162	0.0385924	.	putative type III secretion protein	6. Cellular processes	Type III secretion
VPA0621	-1.78662	0.0354505	mmsA	methylmalonate-semialdehyde dehydrogenase	1.3. Energy metabolism	Amino acids and amines
VPA0622	-1.78158	0.0286081	fadE	putative acyl-CoA dehydrogenase	1.4. Fatty acid and phospholipid metabolism	Degradation
VP2600	-1.77029	0.0132761	pgk	phosphoglycerate kinase	1.3. Energy metabolism	Glycolysis/gluconeogenesis
VP2731	-1.76545	0.00784319	pgi	glucose-6-phosphate isomerase	1.3. Energy metabolism	Glycolysis/gluconeogenesis
VPA1195	-1.76091	0.0292049	.	nitrate/nitrite response regulator protein	1.3. Energy metabolism	Anaerobic
VP0859	-1.75774	0.0294687	.	putative ferrous iron transport protein C	4. Transport and binding proteins	Cations and iron carrying compounds
VPA0795	-1.75627	0.0162468	accD	acetyl-CoA carboxylase, carboxyl transferase beta subunit	1.4. Fatty acid and phospholipid metabolism	Biosynthesis
VP1238	-1.75479	0.0382255	.	hypothetical protein	8. Unknown function	Hypothetical proteins
VP0092	-1.75373	0.0287764	.	predicted signal transduction protein	9. General function	(Putative) Signal transduction mechanisms
VPA1222	-1.74491	0.0144831	.	putative endonuclease	2.1. DNA metabolism	DNA replication, recombination, and repair
VP1618	-1.74129	0.0490766	.	hypothetical protein	8. Unknown function	Hypothetical proteins
VP2435	-1.73856	0.0364982	deoA	thymidine phosphorylase	1.5. Purines, pyrimidines, nucleosides, and nucleotides	Other
VP1290	-1.7373	0.0193006	pheS	phenylalanyl-tRNA synthetase subunit alpha	2.3. Protein synthesis	tRNA aminoacylation
VP2038	-1.73443	0.0317431	.	transcriptional regulator, ROK family	5. Regulatory functions	Regulatory functions
VPA0774	-1.73361	0.0147655	gloA	lactoylglutathione lyase	1.3. Energy metabolism	Other
VPA0528	-1.73176	0.0368909	.	hypothetical protein	8. Unknown function	Hypothetical proteins
VP0931	-1.7301	0.0112789	.	naphthoate synthase	1.6. Biosynthesis of cofactors, prosthetic groups, and carriers	Menaquinone and ubiquinone
VPA1681	-1.72621	0.0386086	.	putative organic hydroperoxide resistance protein	6. Cellular processes	Detoxification
VP1951	-1.72248	0.0147771	.	pseudouridine synthase family 1 protein	2.3. Protein synthesis	tRNA and rRNA base modification
VPA1676	-1.71987	0.00703202	.	L-arabinose isomerase	1.3. Energy metabolism	Sugars
VP1612	-1.70576	0.0147655	rsmF	rRNA (cytosine-C(5)-)-methyltransferase RsmF	8. Unknown function	General
VP0068	-1.70219	0.0131126	.	glutathione reductase	6. Cellular processes	Detoxification
VPA1559	-1.70026	0.0170263	.	hypothetical protein	8. Unknown function	Hypothetical proteins
VPA1741	-1.69822	0.00685731	.	transcriptional regulator	5. Regulatory functions	Regulatory functions
VP0857	-1.68884	0.017399	feoA	ferrous iron transport protein A	4. Transport and binding proteins	Cations and iron carrying compounds
VPA0489	-1.68332	0.0489757	drrA	putative ATP-binding component of a transport system	4. Transport and binding proteins	Unknown substrate
VP0822	-1.67537	0.0382255	adk	adenylate kinase	1.3. Energy metabolism	Electron transport
VPA1704	-1.6751	0.0147655	.	putative integral membrane protein, possible transporter	4. Transport and binding proteins	Carbohydrates, organic alcohols, and acids
VP0727	-1.67427	0.029198	leuS	leucyl-tRNA synthetase	2.3. Protein synthesis	tRNA aminoacylation
VP2624	-1.66955	0.028013	.	predicted DNA modification methylase	2.1. DNA metabolism	DNA replication, recombination, and repair
VP2436	-1.66247	0.0438133	deoC	deoxyribose-phosphate aldolase	1.5. Purines, pyrimidines, nucleosides, and nucleotides	Other
VP3071	-1.65857	0.0196085	atpA	F0F1 ATP synthase subunit alpha	1.3. Energy metabolism	ATP-proton motive force interconversion
VPA0085	-1.648	0.0111364	.	oligogalacturonate-specific porin	4. Transport and binding proteins	Porins
VPA0200	-1.64411	0.0461041	.	predicted transcriptional regulators	5. Regulatory functions	Regulatory functions
VP1912	-1.63174	0.0357655	.	hypothetical protein	8. Unknown function	Hypothetical proteins
VPA0682	-1.63151	0.0289325	.	putaive transcriptional regulator, LysR family	5. Regulatory functions	Regulatory functions
VPA1550	-1.6261	0.0333562	LafB	flagellar distal capping protein homolog LafB	6. Cellular processes	Chemotaxis and motility
VP0736	-1.6188	0.0182317	.	hypothetical protein	8. Unknown function	Hypothetical proteins
VPA0420	-1.61483	0.0310202	luxT	LuxT	5. Regulatory functions	Regulatory functions
VP0107	-1.61157	0.0122496	polA	DNA polymerase I	2.1. DNA metabolism	DNA replication, recombination, and repair
VP1758	-1.6066	0.0461041	.	galactoside O-acetyltransferase	1.3. Energy metabolism	Other
VP1480	-1.60658	0.0171806	ribE	riboflavin synthase subunit alpha	1.6. Biosynthesis of cofactors, prosthetic groups, and carriers	Riboflavin, FMN, and FAD
VPA0773	-1.60609	0.0193422	.	N-ethylmaleimide reductase	1.2. Central intermediary metabolism	Other
VP2470	-1.60278	0.0288763	tyrS	tyrosyl-tRNA synthetase	2.3. Protein synthesis	tRNA aminoacylation
VPA1056	-1.57923	0.0177537	nasD	nitrate transporter ATPase component NasD	4. Transport and binding proteins	Anions
VP1628	-1.57919	0.0454467	.	putative methyl-accepting chemotaxis protein	6. Cellular processes	Chemotaxis and motility
VP0692	-1.57841	0.0122496	gcvA	DNA-binding transcriptional activator GcvA	5. Regulatory functions	Regulatory functions
VP0873	-1.5739	0.00808011	minD	septum site-determining protein MinD	6. Cellular processes	Cell division
VP2635	-1.57338	0.0225729	.	PTS system, cellobiose-specific IIA component	4. Transport and binding proteins	Carbohydrates, organic alcohols, and acids
VPA0379	-1.57208	0.0281212	.	putative nucleoprotein/polynucleotide-associated enzyme	2.1. DNA metabolism	Restriction/modification
VPA0898	-1.5583	0.0190753	.	hypothetical protein	8. Unknown function	Hypothetical proteins
VPA0629	-1.55649	0.0270234	.	cytochrome o ubiquinol oxidase, subunit III	1.3. Energy metabolism	Electron transport
VP2302	-1.54521	0.017204	.	acetyl-CoA carboxylase carboxyltransferase subunit alpha	1.4. Fatty acid and phospholipid metabolism	Biosynthesis
VPA0630	-1.54465	0.0395097	.	cytochrome o ubiquinol oxidase	1.3. Energy metabolism	Electron transport
VP2831	-1.54338	0.0103889	secB	preprotein translocase subunit SecB	2.4. Protein fate	Protein and peptide secretion and trafficking
VP0424	-1.53511	0.0145266	.	bifunctional heptose 7-phosphate kinase/heptose 1-phosphate adenyltransferase	3. Cell envelope	Other
VP1487	-1.53377	0.0216137	.	putative MutT/nudix family protein	2.1. DNA metabolism	Multidrug resistance
VP2158	-1.52639	0.0379946	.	glucose-6-phosphate 1-epimerase	1.3. Energy metabolism	Glycolysis/gluconeogenesis
VP1055	-1.52372	0.0460509	.	predicted membrane protein	9. General function	Predicted membrane protein
VP2350	-1.52361	0.0176821	nqrB	Na(+)-translocating NADH-quinone reductase subunit B	1.3. Energy metabolism	Electron transport
VPA0308	-1.51928	0.0459483	.	hypothetical protein	8. Unknown function	Hypothetical proteins
VP1037	-1.51592	0.0182317	mukB	cell division protein MukB	6. Cellular processes	Cell division

## Sheet: 20°C
gene	log2 fc	adj. p-value	gene	product	functional category-1	functional category-2
VPA0611	-4.59759	0.0313557	ackA	acetate kinase	1.3. Energy metabolism	Fermentation
VPA1193	-3.916	0.0359943	pepT	peptidase T	2.4. Protein fate	Degradation of proteins, peptides, and glycopeptides
VP2448	-3.85375	0.0104469	.	putative protease	2.4. Protein fate	Degradation of proteins, peptides, and glycopeptides
VP2447	-3.80931	0.0104469	.	putative protease	2.4. Protein fate	Degradation of proteins, peptides, and glycopeptides
VP0990	-3.55947	0.0104469	.	hypothetical protein	8. Unknown function	Hypothetical proteins
VPA1670	-3.54842	0.0484012	.	putative collagenase family protease	2.4. Protein fate	Degradation of proteins, peptides, and glycopeptides
VP0995	-3.48386	0.0104469	.	hypothetical protein	8. Unknown function	Hypothetical proteins
VP2024	-3.45102	0.0285383	.	hypothetical protein	8. Unknown function	Hypothetical proteins
VPA0870	-3.28861	0.0181893	.	short-chain alcohol dehydrogenase family	1.2. Central intermediary metabolism	Other
VP2009	-2.7898	0.0114134	.	putative tetrathionate reductase complex: response regulator	1.3. Energy metabolism	Electron transport
VP2159	-2.7167	0.0225697	.	putative methyl-accepting chemotaxis transmembrane protein	6. Cellular processes	Chemotaxis and motility
VP0858	-2.68694	0.0333271	feoB	ferrous iron transport protein B	4. Transport and binding proteins	Cations and iron carrying compounds
VP0859	-2.52017	0.0424123	.	putative ferrous iron transport protein C	4. Transport and binding proteins	Cations and iron carrying compounds
VPA0594	-2.51565	0.0424123	.	signal transduction mechanisms	9. General function	(Putative) Signal transduction mechanisms
VPA0071	2.08062	0.0424123	.	putative alcohol dehydrogenase	1.3. Energy metabolism	Fermentation
VP1721	2.2461	0.0424123	.	diaminobutyrate--2-oxoglutarate aminotransferase	1.2. Central intermediary metabolism	Other
VPA1159	2.3862	0.0181893	guaC	guanosine 5'-monophosphate oxidoreductase	1.5. Purines, pyrimidines, nucleosides, and nucleotides	Nucleotide and nucleoside interconversions
VP1889	4.38259	0.0424123	cspA	cold shock transcriptional regulator CspA	6. Cellular processes	Adaptations to atypical conditions
VP1888	4.75328	0.0313557	.	hypothetical protein	8. Unknown function	Hypothetical proteins

## Sheet: 42°C
gene	log2 fc	adj. p-value	gene	product	functional category-1	functional category-2
VPA0567	1.50073	0.0345556	.	isoprenoid biosynthesis protein with amidotransferase-like domain	1.6. Biosynthesis of cofactors, prosthetic groups, and carriers	Other
VP1846	1.51571	0.0300801	.	hypothetical protein	8. Unknown function	Hypothetical proteins
VP1852	1.5184	0.0304248	.	hypothetical protein	8. Unknown function	Hypothetical proteins
VP1748	1.52743	0.0269666	.	hypothetical protein	8. Unknown function	Hypothetical proteins
VP1398	1.52789	0.0160373	.	hypothetical protein	8. Unknown function	Hypothetical proteins
VP1467	1.5324	0.0146436	.	putative galactosyltransferase	3. Cell envelope	Biosynthesis and degradation of surface polysaccharides and lipopolysaccharides
VPA0616	1.53625	0.0220243	echA	putative enoyl-CoA hydratase/isomerase	1.4. Fatty acid and phospholipid metabolism	Degradation
VPA1286	1.54168	0.0463334	.	putative transcriptional regulator	5. Regulatory functions	Regulatory functions
VP1744	1.54992	0.0436523	.	thermostable carboxypeptidase 1	2.4. Protein fate	Degradation of proteins, peptides, and glycopeptides
VP1357	1.55117	0.0321621	.	hypothetical protein	8. Unknown function	Hypothetical proteins
VP2287	1.55177	0.0470464	.	putative amidotransferase	2.3. Protein synthesis	tRNA aminoacylation
VPA0203	1.55524	0.031907	.	deoxyribodipyrimidine photolyase	2.1. DNA metabolism	DNA replication, recombination, and repair
VP0704	1.5615	0.0284052	metQ	DL-methionine transporter substrate-binding subunit	3. Cell envelope	Other
VP1880	1.57286	0.0398105	sdaA	L-serine dehydratase 1	1.3. Energy metabolism	Amino acids and amines
VP0630	1.57422	0.0373228	.	adenosylmethionine-8-amino-7-oxononanoate aminotransferase	1.6. Biosynthesis of cofactors, prosthetic groups, and carriers	Biotin
VP1123	1.58285	0.0349093	.	cyclopropane-fatty-acyl-phospholipid synthase	1.4. Fatty acid and phospholipid metabolism	Biosynthesis
VPA0274	1.58356	0.0473216	flgL	flagellar hook-associated protein FlgL	6. Cellular processes	Chemotaxis and motility
VPA0293	1.59512	0.0176759	.	transcriptional regulator	5. Regulatory functions	Regulatory functions
VP2747	1.59955	0.0183449	pilP	putative fimbrial assembly protein PilP	3. Cell envelope	Surface structures
VPA1053	1.60464	0.0396567	.	predicted DNA-binding protein	8. Unknown function	Hypothetical proteins
VPA0295	1.61116	0.0130302	.	5'-nucleotidase/2',3'-cyclic phosphodiesterase and related esterases	1.5. Purines, pyrimidines, nucleosides, and nucleotides	Salvage of nucleosides and nucleotides
VPA0227	1.61573	0.0357885	.	alkaline serine protease	2.4. Protein fate	Degradation of proteins, peptides, and glycopeptides
VPA0294	1.61875	0.0123582	.	hypothetical protein	8. Unknown function	Hypothetical proteins
VP1593	1.6211	0.0349093	.	ribosome modulation factor	2.3. Protein synthesis	Ribosomal proteins: synthesis and modification
VP2038	1.62316	0.0397042	.	transcriptional regulator, ROK family	5. Regulatory functions	Regulatory functions
VPA0245	1.6504	0.0137558	.	hypothetical protein	8. Unknown function	Hypothetical proteins
VP1356	1.65334	0.0142586	.	outer membrane protein/protective antigen	3. Cell envelope	Other
VP1177	1.65538	0.0276897	.	putative periplasmic linker protein	2.4. Protein fate	Protein and peptide secretion and trafficking
VP2394	1.65756	0.0323095	.	sodium:galactoside symporter family protein	4. Transport and binding proteins	Carbohydrates, organic alcohols, and acids
VP1176	1.66477	0.0428935	.	putative multidrug resistance protein	4. Transport and binding proteins	Multidrug resistance
VP2634	1.66994	0.00659487	.	6-phospho-beta-glucosidase	1.3. Energy metabolism	Biosynthesis and degradation of polysaccharides
VPA1282	1.67252	0.0224609	.	hypothetical protein	8. Unknown function	Hypothetical proteins
VPA0350	1.67261	0.00860246	.	putative ATP-binding component of ABC transporter	4. Transport and binding proteins	Unknown substrate
VPA1669	1.67262	0.0375633	.	putative inner membrane or exported protein	3. Cell envelope	Other
VPA1534	1.67633	0.00938902	fliH	flagellar assembly protein H	6. Cellular processes	Chemotaxis and motility
VP1723	1.67866	0.0357422	opuD	transporter, BCCT family	4. Transport and binding proteins	Amino acids, peptides and amines
VP2357	1.68187	0.0491268	chrR	putative transcriptional activator ChrR	5. Regulatory functions	Regulatory functions
VP0925	1.68295	0.00544093	.	deoxyguanosinetriphosphate triphosphohydrolase-like protein	1.5. Purines, pyrimidines, nucleosides, and nucleotides	Nucleotide and nucleoside interconversions
VP1588	1.68792	0.0179851	.	hypothetical protein	8. Unknown function	Hypothetical proteins
VPA1668	1.70305	0.047156	.	hypothetical protein	8. Unknown function	Hypothetical protein
VP1175	1.70834	0.0423806	pspC	phage shock protein C	6. Cellular processes	Adaptations to atypical conditions
VP0829	1.71246	0.034522	nagA	N-acetylglucosamine-6-phosphate deacetylase	1.2. Central intermediary metabolism	Amino sugars
VPA0620	1.71305	0.0220243	atoB	putative acyl-CoA thiolase	1.4. Fatty acid and phospholipid metabolism	Biosynthesis
VPA1608	1.71569	0.0460794	.	hypothetical protein	8. Unknown function	Hypothetical protein
VP2876	1.72174	0.0194775	.	predicted signal-transduction protein	9. General function	(Putative) Signal transduction mechanisms
VPA1687	1.72386	0.038608	.	putative transcriptional regulator	5. Regulatory functions	Regulatory functions
VP1029	1.72881	0.0442896	.	hypothetical protein	8. Unknown function	Hypothetical proteins
VP1161	1.73162	0.0324698	torC	cytochrome c-type protein TorC	1.3. Energy metabolism	Electron transport
VP1604	1.73624	0.0174671	pepN	aminopeptidase N	2.4. Protein fate	Degradation of proteins, peptides, and glycopeptides
VPA0001	1.73774	0.0118865	.	hypothetical protein	8. Unknown function	Hypothetical proteins
VPA0366	1.74491	0.0360211	.	hypothetical protein	8. Unknown function	Hypothetical proteins
VPA1136	1.74892	0.0455179	.	putative transcriptional regulator; also putative ATP-binding component of a transport system	5. Regulatory functions	Regulatory functions
VPA0478	1.76095	0.0175684	.	putative oxidoreductase	1.3. Energy metabolism	Fermentation
VP1622	1.77387	0.0335476	.	amino acid ABC transporter, permease protein	4. Transport and binding proteins	Amino acids, peptides and amines
VP0949	1.78479	0.0186218	tesB	acyl-CoA thioesterase II	1.4. Fatty acid and phospholipid metabolism	Biosynthesis
VPA0228	1.79044	0.0343132	.	hypothetical protein	8. Unknown function	Hypothetical proteins
VPA1175	1.79974	0.00938521	sseA	putative thiosulfate sulfurtransferase SseA	1.2. Central intermediary metabolism	Sulfur metabolism
VP0111	1.80426	0.0373878	.	methyltransferase-related protein	8. Unknown function	Hypothetical proteins
VP2338	1.81977	0.0344599	.	chitinase	1.3. Energy metabolism	Biosynthesis and degradation of polysaccharides
VP1981	1.82119	0.0331492	.	putative methyl-accepting chemotaxis protein	6. Cellular processes	Chemotaxis and motility
VP1670	1.82268	0.0425279	.	putative translocation protein in type III secretion	6. Cellular processes	Type III secretion
VP2077	1.82591	0.0430617	.	maltodextrin glucosidase	1.3. Energy metabolism	Other
VPA0724	1.82639	0.0129086	tadA	TadA	3. Cell envelope	Surface structures
VP2478	1.83199	0.048074	.	sensory box sensor histidine kinase/response regulator	5. Regulatory functions	Regulatory functions
VP1014	1.84035	0.0111879	clpA	ATP-dependent Clp protease ATP-binding subunit	2.4. Protein fate	Degradation of proteins, peptides, and glycopeptides
VPA1132	1.84616	0.0267349	.	hypothetical protein	8. Unknown function	Hypothetical proteins
VPA1701	1.84628	0.0106346	.	putative transcriptional regulatory protein	5. Regulatory functions	Regulatory functions
VPA0167	1.85578	0.0191265	.	putative protease	2.4. Protein fate	Degradation of proteins, peptides, and glycopeptides
VP3061	1.85769	0.0333983	ilvD	dihydroxy-acid dehydratase	1.1. Amino acid biosynthesis	Pyruvate family
VPA0626	1.86017	0.017784	fabG	3-ketoacyl-(acyl-carrier-protein) reductase	1.4. Fatty acid and phospholipid metabolism	Biosynthesis
VP2207	1.86107	0.0242658	.	putative CG2 omega domain	1.4. Fatty acid and phospholipid metabolism	Biosynthesis
VPA0168	1.86568	0.0174671	emrD	multidrug resistance protein D	4. Transport and binding proteins	Multidrug resistance
VPA0717	1.86791	0.0106701	.	putative transcriptional regulator, LysR family	5. Regulatory functions	Regulatory functions
VP3060	1.89059	0.018426	ilvE	branched-chain amino acid aminotransferase	1.1. Amino acid biosynthesis	Pyruvate family
VPA0099	1.89352	0.0448294	.	transcriptional antiterminator	2.2. Transcription	Transcription factors
VP2916	1.89446	0.0452687	hemE	uroporphyrinogen decarboxylase	1.6. Biosynthesis of cofactors, prosthetic groups, and carriers	Heme, porphyrin, and cobalamin
VPA0400	1.8979	0.0194557	.	putative trasncription regulator	5. Regulatory functions	Regulatory functions
VP2411	1.9058	0.0284052	.	putative tight adherence TadB-related transmembrane protein	6. Cellular processes	Cell adhesion
VP0290	1.90972	0.0376481	cpdB	bifunctional 2',3'-cyclic nucleotide 2'-phosphodiesterase/3'-nucleotidase periplasmic precursor protein	1.5. Purines, pyrimidines, nucleosides, and nucleotides	Other
VPA1246	1.91055	0.0437546	.	hypothetical protein	8. Unknown function	Hypothetical proteins
VP3059	1.93447	0.0341171	ilvN	acetolactate synthase 2 regulatory subunit	1.1. Amino acid biosynthesis	Pyruvate family
VPA1451	1.9376	0.0224034	.	hypothetical protein	8. Unknown function	Hypothetical proteins
VP1420	1.93998	0.0423806	.	hypothetical protein	8. Unknown function	Hypothetical proteins
VPA1204	1.94638	0.0113467	.	acetyl-CoA acetyltransferase	1.4. Fatty acid and phospholipid metabolism	Biosynthesis
VP1258	1.94696	0.0225126	sfcA	malate oxidoreductase	1.3. Energy metabolism	Other
VPA1633	1.9485	0.0400027	.	DNA-binding global regulator	5. Regulatory functions	Regulatory functions
VPA0692	1.95378	0.0175684	.	putative LysR-type regulator	5. Regulatory functions	Regulatory functions
VPA1713	1.96285	0.00343362	.	putative transcriptional regulator	5. Regulatory functions	Regulatory functions
VPA0489	1.96974	0.0300686	drrA	putative ATP-binding component of a transport system	4. Transport and binding proteins	Unknown substrate
VP1028	1.97206	0.0462845	.	DNA transformation protein	5. Regulatory functions	Regulatory functions
VPA0685	1.97339	0.0425355	.	MoxR-related protein	8. Unknown function	General
VPA1030	1.97559	0.0176759	impG	type VI secretion system protein ImpG	6. Cellular processes	Type VI secretion
VPA1416	1.98062	0.0309865	.	putative oxidoreductase	1.3. Energy metabolism	Fermentation
VP2406	1.98379	0.0386365	.	putative LysR-like regular protein	5. Regulatory functions	Regulatory functions
VP1731	1.98397	0.00538005	.	hypothetical protein	8. Unknown function	Hypothetical proteins
VPA1216	1.98421	0.0284052	.	hypothetical protein	8. Unknown function	Hypothetical proteins
VPA0197	1.99036	0.0174145	.	alkylated DNA repair protein	2.1. DNA metabolism	DNA replication, recombination, and repair
VPA0773	1.99369	0.00585394	.	N-ethylmaleimide reductase	1.2. Central intermediary metabolism	Other
VPA0830	1.99452	0.0397294	.	putative AraC-family transcriptional regulatory protein	5. Regulatory functions	Regulatory functions
VPA0363	1.99759	0.0270924	.	putative efflux protein	4. Transport and binding proteins	Cations and iron carrying compounds
VP2413	2.00286	0.0304248	.	putative pilus assembly protein	3. Cell envelope	Surface structures
VPA0642	2.0047	0.0195851	.	putative glutathione S-transferase	6. Cellular processes	Detoxification
VPA0670	2.02807	0.0285251	.	hypothetical protein	8. Unknown function	Hypothetical proteins
VPA1689	2.03515	0.0262559	.	putative transcriptional regulator	5. Regulatory functions	Regulatory functions
VPA0622	2.04352	0.0186932	fadE	putative acyl-CoA dehydrogenase	1.4. Fatty acid and phospholipid metabolism	Degradation
VP2021	2.06093	0.0353082	.	hypothetical protein	8. Unknown function	Hypothetical proteins
VPA0406	2.06978	0.0425355	.	hypothetical protein	8. Unknown function	Hypothetical proteins
VPA0559	2.07191	0.0180531	.	ABC-type transport system, involved in lipoprotein release	4. Transport and binding proteins	Amino acids, peptides and amines
VPA1156	2.07706	0.0484585	etfB	electron transfer flavoprotein, beta-subunit	1.3. Energy metabolism	Electron transport
VPA1118	2.08247	0.018426	mmsB	3-hydroxyisobutyrate dehydrogenase	1.3. Energy metabolism	Amino acids and amines
VPA0180	2.08278	0.0423837	bglB	phospho-beta-glucosidase B	1.3. Energy metabolism	Biosynthesis and degradation of polysaccharides
VP1552	2.09138	0.047308	.	bacteriophage f237 ORF2	7. Mobile and extrachromosomal element functions	Prophage functions
VPA0722	2.09278	0.023843	.	hypothetical protein	8. Unknown function	Hypothetical proteins
VP2857	2.09468	0.00903436	cpxP	periplasmic repressor CpxP	6. Cellular processes	Adaptations to atypical conditions
VPA1048	2.09576	0.023121	.	putative anti-sigma F factor antagonist	5. Regulatory functions	Regulatory functions
VP1549	2.09893	0.0284052	.	bacteriophage f237 ORF10	7. Mobile and extrachromosomal element functions	Prophage functions
VP0088	2.11021	0.0195851	.	hypothetical protein	8. Unknown function	Hypothetical proteins
VPA0051	2.1263	0.0467473	nhaD	NhaD	4. Transport and binding proteins	Cations and iron carrying compounds
VP1459	2.12923	0.0403998	.	putative intercellular adhesion protein A (biofilm formation)	3. Cell envelope	Biosynthesis and degradation of surface polysaccharides and lipopolysaccharides
VPA1281	2.13017	0.0232815	.	oxidoreductase, Gfo/Idh/MocA family	1.2. Central intermediary metabolism	Other
VPA0697	2.1337	0.0353196	.	putative nonspecific acid phosphatase precursor	1.2. Central intermediary metabolism	Other
VP2399	2.13402	0.0175684	galT	galactose-1-phosphate uridylyltransferase	1.3. Energy metabolism	Sugars
VPA0619	2.13664	0.0095292	merR	putative transcriptional regulator	5. Regulatory functions	Regulatory functions
VPA1646	2.14168	0.00693166	.	putative recombinase	7. Mobile and extrachromosomal element functions	Transposon functions
VP0656	2.14531	0.043827	pilE	putative fimbrial assembly protein PilE	3. Cell envelope	Surface structures
VPA1708	2.1531	0.00659487	eda	keto-hydroxyglutarate-aldolase/keto-deoxy-phosphogluconate aldolase	1.3. Energy metabolism	Entner-Doudoroff
VP3062	2.15585	0.0473965	ilvA	threonine dehydratase	1.1. Amino acid biosynthesis	Pyruvate family
VP0669	2.15999	0.00380761	.	hypothetical protein	8. Unknown function	Hypothetical proteins
VP2762	2.16013	0.0311155	.	PadR family transcriptional regulator	5. Regulatory functions	Regulatory functions
VPA1096	2.16632	0.0365548	.	hypothetical protein	8. Unknown function	Hypothetical proteins
VPA0374	2.17866	0.0442896	ansB	L-asparaginase II	1.3. Energy metabolism	Amino acids and amines
VPA1491	2.18065	0.0092261	.	hypothetical protein	8. Unknown function	Hypothetical proteins
VPA0726	2.19079	0.0278965	tadC	putative TadC	3. Cell envelope	Surface structures
VP3058	2.19486	0.0291006	ilvB	acetolactate synthase 2 catalytic subunit	1.1. Amino acid biosynthesis	Pyruvate family
VP1646	2.22175	0.0401741	acnA	aconitate hydratase	1.3. Energy metabolism	TCA cycle
VP0346	2.2308	0.0151204	leuA	2-isopropylmalate synthase	1.1. Amino acid biosynthesis	Pyruvate family
VPA0220	2.23347	0.0195851	.	predicted transcriptional regulator	5. Regulatory functions	Regulatory functions
VP2409	2.23378	0.0233076	.	Tfp pilus assembly protein PilF	3. Cell envelope	Surface structures
VPA0515	2.24317	0.0159439	.	hypothetical protein	8. Unknown function	Hypothetical proteins
VPA0307	2.24436	0.0453211	pncA	putative pyrazinamidase/nicotinamidase	1.6. Biosynthesis of cofactors, prosthetic groups, and carriers	Pyridine nucleotides
VPA1161	2.24632	0.00503707	.	hypothetical protein	8. Unknown function	Hypothetical proteins
VPA1678	2.24832	0.00901683	araC	DNA-binding transcriptional regulator AraC	5. Regulatory functions	Regulatory functions
VP0342	2.25541	0.0359255	leuD	isopropylmalate isomerase small subunit	1.1. Amino acid biosynthesis	Pyruvate family
VP2397	2.25811	0.0173561	galM	aldose 1-epimerase	1.3. Energy metabolism	Sugars
VPA1186	2.26004	0.0392861	ompA	outer membrane protein OmpA	3. Cell envelope	Other
VPA1539	2.26017	0.0160373	.	putative sodium-type flagellar protein MotY precursor	6. Cellular processes	Chemotaxis and motility
VP3049	2.26274	0.01655	.	SpoOM-related protein	8. Unknown function	General
VPA0560	2.26476	0.0106346	.	putative ABC transporter, ATP-binding protein	4. Transport and binding proteins	Unknown substrate
VP2398	2.27443	0.0116597	galK	galactokinase	1.3. Energy metabolism	Sugars
VPA0713	2.27713	0.0326557	.	signal transduction mechanisms	9. General function	(Putative) Signal transduction mechanisms
VP1208	2.27732	0.0400027	.	putative amino group acetyl transferase	3. Cell envelope	Biosynthesis and degradation of surface polysaccharides and lipopolysaccharides
VPA0490	2.27967	0.0278318	.	multidrug resistance efflux pump	4. Transport and binding proteins	Multidrug resistance
VPA0291	2.28422	0.0302487	.	glyoxalase	6. Cellular processes	Detoxification
VPA1745	2.28511	0.00596963	nmpC	putative outer membrane protein	3. Cell envelope	Other
VPA0371	2.29955	0.038046	.	hypothetical protein	8. Unknown function	Hypothetical proteins
VP2403	2.30121	0.0175684	ebgA	cryptic beta-D-galactosidase subunit alpha	1.3. Energy metabolism	Other
VPA1464	2.30467	0.0436523	.	hypothetical protein	8. Unknown function	Hypothetical proteins
VPA0357	2.30838	0.0105762	.	putative beta-mannosidase precursor	3. Cell envelope	Biosynthesis and degradation of surface polysaccharides and lipopolysaccharides
VPA0725	2.32445	0.0113295	tadB	putative TadB	3. Cell envelope	Surface structures
VPA0904	2.32784	0.0337304	.	hypothetical protein	8. Unknown function	Hypothetical proteins
VP2183	2.32914	0.031504	.	response regulator	5. Regulatory functions	Regulatory functions
VPA1056	2.32949	0.042689	nasD	nitrate transporter ATPase component NasD	4. Transport and binding proteins	Anions
VPA1205	2.34336	0.0113295	.	acetoacetyl-CoA reductase	1.4. Fatty acid and phospholipid metabolism	Biosynthesis
VPA0401	2.34943	0.0284052	.	hypothetical protein	8. Unknown function	Hypothetical proteins
VPA1634	2.3588	0.0304583	.	putrescine transport protein	4. Transport and binding proteins	Amino acids, peptides and amines
VPA0615	2.36092	0.0476744	.	hydroxymethylglutaryl-CoA lyase	1.3. Energy metabolism	Other
VP1632	2.37633	0.0124428	.	putative outer membrane protein	3. Cell envelope	Other
VPA0681	2.37949	0.03123	.	putative Zn-dependent protease	2.4. Protein fate	Degradation of proteins, peptides, and glycopeptides
VP0092	2.38098	0.00951013	.	predicted signal transduction protein	9. General function	(Putative) Signal transduction mechanisms
VPA0723	2.38826	0.0017782	.	Flp pilus assembly protein	3. Cell envelope	Surface structures
VP1392	2.39254	0.00632942	clpB	putative ClpA/B-type protease	2.4. Protein fate	Protein folding and stabilization
VPA0728	2.40604	0.00882929	.	tight adherence protein E	6. Cellular processes	Cell adhesion
VPA1674	2.41352	0.0144206	araB	ribulokinase	1.3. Energy metabolism	Sugars
VPA0768	2.42307	0.015174	katG	catalase/peroxidase	6. Cellular processes	Detoxification
VP2637	2.42355	0.0273138	celA	PTS system, cellobiose-specific IIB component	4. Transport and binding proteins	Carbohydrates, organic alcohols, and acids
VPA1594	2.42464	0.0360811	.	D-alanyl-D-alanine carboxypeptidase	3. Cell envelope	Biosynthesis and degradation of murein sacculus and peptidoglycan
VP0863	2.43098	0.048109	.	hypothetical protein	8. Unknown function	Hypothetical proteins
VPA0623	2.43356	0.0054621	fad	enoyl-CoA hydratase	1.4. Fatty acid and phospholipid metabolism	Degradation
VP0343	2.4388	0.0289663	leuC	isopropylmalate isomerase large subunit	1.1. Amino acid biosynthesis	Pyruvate family
VPA0453	2.44931	0.00901683	katG	catalase/peroxidase	6. Cellular processes	Detoxification
VPA0268	2.4658	0.0196057	flgG2	putative flagellar basal-body rod protein	6. Cellular processes	Chemotaxis and motility
VPA0831	2.48172	0.0171478	.	hypothetical protein	8. Unknown function	Hypothetical proteins
VP0363	2.48277	0.0263001	gldA	glycerol dehydrogenase	1.3. Energy metabolism	Glycolysis/gluconeogenesis
VP1095	2.48944	0.0329401	.	hypothetical protein	8. Unknown function	Hypothetical proteins
VPA0503	2.49403	0.0155852	.	putative DNA-binding transcriptional regulator	5. Regulatory functions	Regulatory functions
VPA0273	2.50144	0.00659487	.	putative flagellar hook-associated protein	6. Cellular processes	Chemotaxis and motility
VP0087	2.50183	0.0194321	.	hypothetical protein	8. Unknown function	Hypothetical proteins
VP0958	2.50419	0.0144509	guaB	inosine monophosphate dehydrogenase-related protein	9. General function	(Putative) Signal transduction mechanisms
VPA1107	2.50447	0.0403547	.	hypothetical protein	8. Unknown function	Hypothetical proteins
VP2544	2.51128	0.0230373	oadA	pyruvate carboxylase subunit B	1.3. Energy metabolism	Other
VP1713	2.51603	0.0160373	.	hypothetical protein	8. Unknown function	Hypothetical proteins
VPA1130	2.52546	0.0174079	.	putative sensory box sensor histidine kinase/response regulator	5. Regulatory functions	Regulatory functions
VP0433	2.5323	0.0298551	.	protease DO	2.4. Protein fate	Degradation of proteins, peptides, and glycopeptides
VP1647	2.53698	0.015506	citZ	methylcitrate synthase	1.3. Energy metabolism	Fermentation
VPA0324	2.542	0.00632942	.	hypothetical protein	8. Unknown function	Hypothetical proteins
VPA0308	2.5435	0.00659487	.	hypothetical protein	8. Unknown function	Hypothetical proteins
VPA0219	2.54739	0.0403387	.	hypothetical protein	8. Unknown function	Hypothetical proteins
VP2022	2.56709	0.015174	.	putative glycosyl transferase family protein	3. Cell envelope	Biosynthesis and degradation of surface polysaccharides and lipopolysaccharides
VPA1540	2.58105	0.00544093	.	putative flagellar motor switch protein	6. Cellular processes	Chemotaxis and motility
VP2670	2.59876	0.00573128	.	RNA polymerase factor sigma-54	5. Regulatory functions	Regulatory functions
VPA0617	2.5997	0.0120173	accD	putative propionyl-CoA carboxylase (beta subunit) protein	1.3. Energy metabolism	Amino acids and amines
VP2635	2.60685	0.00451013	.	PTS system, cellobiose-specific IIA component	4. Transport and binding proteins	Carbohydrates, organic alcohols, and acids
VP1706	2.6069	0.0343132	.	hypothetical protein	8. Unknown function	Hypothetical proteins
VP0987	2.61411	0.0304583	.	hypothetical protein	8. Unknown function	Hypothetical proteins
VPA0721	2.61693	0.0225158	rcpA	rough colony protein RcpA	2.4. Protein fate	Protein and peptide secretion and trafficking
VP1645	2.62628	0.00343362	.	hypothetical protein	8. Unknown function	Hypothetical proteins
VPA0402	2.63402	0.0346658	.	hypothetical protein	8. Unknown function	Hypothetical proteins
VPA1287	2.64024	0.00632942	.	putative transporter	4. Transport and binding proteins	Cations and iron carrying compounds
VPA1162	2.64998	0.0021946	.	response regulator	5. Regulatory functions	Regulatory functions
VPA1599	2.65078	0.00767213	.	predicted esterase	8. Unknown function	Hypothetical proteins
VPA0169	2.65242	0.0069376	.	agmatinase	1.2. Central intermediary metabolism	Polyamine biosynthesis
VP2400	2.6542	0.00355142	galE	UDP-glucose 4-epimerase	1.3. Energy metabolism	Sugars
VPA0114	2.65744	0.0100074	.	hypothetical protein	8. Unknown function	Hypothetical proteins
VP0814	2.66053	0.0195851	guaB-1	putative GuaB	9. General function	(Putative) Signal transduction mechanisms
VPA1690	2.66085	0.018525	rpoE	RNA polymerase sigma factor	5. Regulatory functions	Regulatory functions
VPA0391	2.66197	0.0173561	.	glyoxalase	6. Cellular processes	Detoxification
VPA0199	2.66699	0.0256996	hylB	putative hemolysin secretion protein HylB	4. Transport and binding proteins	Other
VP1687	2.67181	0.0230373	.	putative type III chaperone	6. Cellular processes	Type III secretion
VPA0323	2.68632	0.00406983	.	hypothetical protein	8. Unknown function	Hypothetical proteins
VPA1703	2.68841	0.0225158	.	putative small integral C4-dicarboxylate membrane transport protein	4. Transport and binding proteins	Carbohydrates, organic alcohols, and acids
VP0367	2.69125	0.0291791	.	DNA-binding transcriptional regulator DhaR	5. Regulatory functions	Regulatory functions
VP1455	2.69579	0.0308292	.	OmpA	3. Cell envelope	Other
VP2172	2.71798	0.00343362	.	hypothetical protein	8. Unknown function	Hypothetical proteins
VPA0290	2.71939	0.0159492	.	putative transcriptional regulator	5. Regulatory functions	Regulatory functions
VPA0557	2.73358	0.0285251	.	hypothetical protein	8. Unknown function	Hypothetical proteins
VPA1550	2.76626	0.00544093	LafB	flagellar distal capping protein homolog LafB	6. Cellular processes	Chemotaxis and motility
VP2392	2.77918	0.00553254	.	methionyl-tRNA synthetase-related protein	2.3. Protein synthesis	tRNA aminoacylation
VP0813	2.79356	0.0284052	.	putative nitrogen regulatory protein P-II family protein	5. Regulatory functions	Regulatory functions
VP2023	2.79424	0.00659487	.	nucleotide sugar epimerase	3. Cell envelope	Biosynthesis and degradation of surface polysaccharides and lipopolysaccharides
VP0364	2.80558	0.0342524	dhaK	dihydroxyacetone kinase subunit DhaK	1.3. Energy metabolism	Glycolysis/gluconeogenesis
VP1289	2.80912	0.00295189	.	GGDEF family protein	9. General function	(Putative) Signal transduction mechanisms
VPA0741	2.81746	0.00343362	.	putative fimbrial protein Z, transcriptional regulator (LuxR/UhpA family)	5. Regulatory functions	Regulatory functions
VP2020	2.81939	0.015174	.	4-amino-4-deoxy-L-arabinose transferase and related glycosyltransferases	4. Transport and binding proteins	Carbohydrates, organic alcohols, and acids
VPA1705	2.82366	0.00544093	.	mannonate oxidoreductase	1.3. Energy metabolism	Other
VPA0624	2.82594	0.0105762	echA	putative enoyl-CoA hydratase/isomerase	1.4. Fatty acid and phospholipid metabolism	Degradation
VPA0329	2.83718	0.0196781	.	putative muconate cycloisomerase I	1.3. Energy metabolism	Other
VPA1671	2.83859	0.0100074	araH	L-arabinose transporter permease protein	4. Transport and binding proteins	Carbohydrates, organic alcohols, and acids
VP2543	2.85325	0.0309865	.	oxaloacetate decarboxylase, beta subunit	1.3. Energy metabolism	Fermentation
VP2039	2.8719	0.0103724	pyk	pyruvate kinase II	1.3. Energy metabolism	Glycolysis/gluconeogenesis
VP0662	2.87658	0.0346658	.	putative p-aminobenzoyl-glutamate transporter	4. Transport and binding proteins	Carbohydrates, organic alcohols, and acids
VP1038	2.88446	0.00716097	.	hypothetical protein	8. Unknown function	Hypothetical proteins
VPA0621	2.88936	0.00585394	mmsA	methylmalonate-semialdehyde dehydrogenase	1.3. Energy metabolism	Amino acids and amines
VP2410	2.89218	0.0222543	.	putative tight adherence TadC-related transmembrane protein	6. Cellular processes	Cell adhesion
VPA1741	2.89463	0.00380761	.	transcriptional regulator	5. Regulatory functions	Regulatory functions
VPA0618	2.89627	0.0016992	acdA	putative acyl-CoA dehydrogenase	1.3. Energy metabolism	Amino acids and amines
VPA1675	2.90707	0.00425872	araD	L-ribulose-5-phosphate 4-epimerase	1.3. Energy metabolism	Sugars
VP0076	2.92573	0.0445631	.	universal stress protein A	6. Cellular processes	Adaptations to atypical conditions
VP2594	2.92722	0.0433881	.	hypothetical protein	8. Unknown function	Hypothetical proteins
VP1221	2.94609	0.00687435	.	putative cytochrome subunit of sulfide dehydrogenase precursor	1.3. Energy metabolism	Electron transport
VP1437	2.94748	0.0142673	.	hypothetical protein	8. Unknown function	Hypothetical proteins
VPA0683	2.95309	0.015506	.	putative arylsulfatase protein	1.2. Central intermediary metabolism	Sulfur metabolism
VPA1049	2.96833	0.0172087	.	putative two-component response regulator	5. Regulatory functions	Regulatory functions
VP2671	2.97433	0.00659487	yfiA	putative sigma-54 modulation protein	5. Regulatory functions	Regulatory functions
VP2935	2.98025	0.020368	.	RNA-binding protein	5. Regulatory functions	Regulatory functions
VPA0727	2.98073	0.0108644	tadD	putative nonspecific tight adherence protein TadD	6. Cellular processes	Cell adhesion
VPA1230	2.99806	0.0401985	gap	glyceraldehyde-3-phosphate dehydrogenase	1.3. Energy metabolism	Glycolysis/gluconeogenesis
VPA0504	3.01199	0.00632942	frcK	putative fructose transport system kinase	4. Transport and binding proteins	Carbohydrates, organic alcohols, and acids
VPA0682	3.02965	0.00774315	.	putaive transcriptional regulator, LysR family	5. Regulatory functions	Regulatory functions
VP2175	3.04627	0.00325263	.	putative HAAAP family transport protein	4. Transport and binding proteins	Amino acids, peptides and amines
VPA0327	3.05157	0.0363497	.	hypothetical protein	8. Unknown function	Hypothetical proteins
VPA0039	3.05172	0.00726684	.	hypothetical protein	8. Unknown function	Hypothetical proteins
VP1473	3.06223	0.0276108	.	putative capsular polysaccharide biosynthesis	3. Cell envelope	Biosynthesis and degradation of surface polysaccharides and lipopolysaccharides
VP2481	3.08917	0.0364062	.	peptide ABC transporter, permease protein	4. Transport and binding proteins	Amino acids, peptides and amines
VP2485	3.11242	0.047308	.	putative N-acetylglucosamine kinase	3. Cell envelope	Biosynthesis and degradation of murein sacculus and peptidoglycan
VPA1580	3.11291	0.0435639	.	hypothetical protein	8. Unknown function	Hypothetical proteins
VPA0005	3.12664	0.00154136	.	hypothetical protein	8. Unknown function	Hypothetical proteins
VPA0931	3.13452	0.0463518	modA	molybdenum ABC transporter, periplasmic molybdenum-binding protein	4. Transport and binding proteins	Anions
VPA1672	3.16268	0.0148349	araG	L-arabinose transporter ATP-binding protein	4. Transport and binding proteins	Carbohydrates, organic alcohols, and acids
VPA1704	3.1668	0.00295189	.	putative integral membrane protein, possible transporter	4. Transport and binding proteins	Carbohydrates, organic alcohols, and acids
VP2395	3.1763	0.00525362	.	endo-beta-mannanase	8. Unknown function	Hypothetical proteins
VP1648	3.18737	0.00481485	prpB	2-methylisocitrate lyase	1.3. Energy metabolism	Fermentation
VPA0083	3.21056	0.0230025	.	keto-hydroxyglutarate-aldolase/keto-deoxy-phosphogluconate aldolase	1.3. Energy metabolism	Entner-Doudoroff
VPA0588	3.22286	0.0300686	.	hypothetical protein	8. Unknown function	Hypothetical proteins
VPA0059	3.22934	0.0180811	.	GGDEF family protein	9. General function	(Putative) Signal transduction mechanisms
VPA0625	3.23877	0.00632942	mmsB	putative 3-hydroxyisobutyrate dehydrogenase	1.3. Energy metabolism	Amino acids and amines
VPA0958	3.24966	0.0485937	.	putative NADH oxidase	1.3. Energy metabolism	Electron transport
VP1469	3.25614	0.00659487	.	putative LuxO repressor protein	5. Regulatory functions	Regulatory functions
VPA1744	3.2689	0.0107498	murP	N-acetylmuramic acid phosphotransfer permease	3. Cell envelope	Biosynthesis and degradation of murein sacculus and peptidoglycan
VPA0006	3.26945	0.00380761	ribA	GTP cyclohydrolase II	1.6. Biosynthesis of cofactors, prosthetic groups, and carriers	Riboflavin, FMN, and FAD
VPA0479	3.27376	0.0290524	.	hypothetical protein	8. Unknown function	Hypothetical proteins
VP1631	3.28821	0.00355142	.	agglutination protein	6. Cellular processes	Pathogenesis
VPA1706	3.29259	0.000720834	uxaC	glucuronate isomerase	1.3. Energy metabolism	Sugars
VPA1541	3.33056	0.00295189	fliY	flagellar motor switch protein	6. Cellular processes	Chemotaxis and motility
VPA1610	3.34144	0.00141384	.	hypothetical protein	8. Unknown function	Hypothetical protein
VPA0454	3.39656	0.00343362	.	putative DNA-binding stress protein	6. Cellular processes	Adaptations to atypical conditions
VPA0563	3.40156	0.0124428	.	DPS family protein	6. Cellular processes	Adaptations to atypical conditions
VP2683	3.40496	0.0445631	.	predicted ATPase related to phosphate starvation-inducible protein PhoH	9. General function	(Putative) Signal transduction mechanisms
VPA1428	3.44389	0.00767213	.	azurin	1.3. Energy metabolism	Electron transport
VP2085	3.45704	0.00882929	.	hypothetical protein	8. Unknown function	Hypothetical proteins
VPA0949	3.50294	0.0460794	.	putative NADH oxidase	1.3. Energy metabolism	Electron transport
VP1303	3.56005	0.0364062	.	predicted nucleoside-diphosphate-sugar epimerases	1.3. Energy metabolism	Sugars
VPA0102	3.58005	0.00767213	.	predicted glycosyl hydrolase	3. Cell envelope	Other
VPA0755	3.61265	0.00141384	.	putative metalloproteinase	2.4. Protein fate	Degradation of proteins, peptides, and glycopeptides
VPA1143	3.61453	0.0124428	.	putative molybdenum containing oxidoreductase	8. Unknown function	General
VP1535	3.61828	0.000904878	.	universal stress protein UspE	6. Cellular processes	Adaptations to atypical conditions
VPA1673	3.625	0.0186218	.	L-arabinose-binding periplasmic protein precursor	4. Transport and binding proteins	Carbohydrates, organic alcohols, and acids
VPA0101	3.62616	0.032923	.	hypothetical protein	8. Unknown function	Hypothetical proteins
VP1316	3.64593	0.0269666	.	transcriptional regulator, LysR family	5. Regulatory functions	Regulatory functions
VPA0766	3.69688	0.0147987	.	hypothetical protein	8. Unknown function	Hypothetical proteins
VP2174	3.70468	0.00380761	.	putative regulatory protein	5. Regulatory functions	Regulatory functions
VP1644	3.7296	0.00365066	prpE	PrpE protein	1.4. Fatty acid and phospholipid metabolism	Biosynthesis
VPA0857	3.77623	0.0139824	.	hypothetical protein	8. Unknown function	Hypothetical proteins
VP2173	3.80093	0.00141384	.	hypothetical protein	8. Unknown function	Hypothetical proteins
VP0985	3.82382	0.0156327	.	hypothetical protein	8. Unknown function	Hypothetical proteins
VP0989	3.82619	0.02178	.	hypothetical protein	8. Unknown function	Hypothetical proteins
VP0728	3.94896	0.0195851	.	hypothetical protein	8. Unknown function	Hypothetical proteins
VPA0854	3.98304	0.0186212	.	predicted ATP-dependent endonuclease	2.1. DNA metabolism	DNA replication, recombination, and repair
VPA1635	3.99028	0.0206443	.	ornithine decarboxylase, inducible	1.2. Central intermediary metabolism	Polyamine biosynthesis
VPA1707	4.1637	0.00653659	kdgK	putative 2-dehydro-3-deoxygluconokinase	1.3. Energy metabolism	Other
VPA0502	4.19317	0.008226	.	putative oxidoreductase	1.3. Energy metabolism	Fermentation
VPA1700	4.25116	0.00767213	uxuA	mannonate dehydratase	1.3. Energy metabolism	Sugars
VPA1702	4.31046	0.00306787	.	putative dicarboxylate-binding periplasmic protein	4. Transport and binding proteins	Carbohydrates, organic alcohols, and acids
VPA0643	4.32629	0.0169961	.	electron transfer flavoprotein-ubiquinone oxidoreductase	1.3. Energy metabolism	Electron transport
VP2852	4.42027	0.0142673	groES	co-chaperonin GroES	2.4. Protein fate	Protein folding and stabilization
VP0375	4.44744	0.0255813	.	putative lipoprotein	3. Cell envelope	Other
VPA0501	4.46914	0.0092261	.	mannitol-specific PTS system enzyme II component	4. Transport and binding proteins	Carbohydrates, organic alcohols, and acids
VP1481	4.46937	0.015506	.	fructosamine-3-kinase	8. Unknown function	Hypothetical proteins
VPA0170	4.57167	0.0080132	speA	arginine decarboxylase	1.2. Central intermediary metabolism	Polyamine biosynthesis
VP2381	4.78667	0.0448294	glpQ	glycerophosphodiester phosphodiesterase	1.3. Energy metabolism	Other
VP0988	4.84827	0.0206443	.	putative Ser protein kinase	9. General function	(Putative) Signal transduction mechanisms
VPA0192	4.8593	0.016377	tnaA	tryptophanase	1.3. Energy metabolism	Amino acids and amines
VPA0328	4.9327	0.0225158	.	elongation factor G	2.3. Protein synthesis	Translation factors
VPA0310	5.08564	0.000436568	.	hypothetical protein	8. Unknown function	Hypothetical proteins
VPA1583	5.1888	0.0150771	.	predicted permease	4. Transport and binding proteins	Unknown substrate
VPA0500	5.19482	0.00290159	.	putative PTS system, mannitol-specific enzyme II component	4. Transport and binding proteins	Carbohydrates, organic alcohols, and acids
VP0986	5.29952	0.018437	.	hypothetical protein	8. Unknown function	Hypothetical proteins
VP2382	5.31409	0.0483426	glpT	sn-glycerol-3-phosphate transporter	4. Transport and binding proteins	Other
VP2851	5.50562	0.000904878	groEL	chaperonin GroEL	2.4. Protein fate	Protein folding and stabilization
VP0084	5.57402	0.0255813	.	hypothetical protein	8. Unknown function	Hypothetical proteins
VP2479	5.57404	0.0023127	.	peptide ABC transporter, periplasmic peptide-binding protein	4. Transport and binding proteins	Amino acids, peptides and amines
VPA0505	6.13424	0.0100074	.	putative hydrolase	1.2. Central intermediary metabolism	Other
VPA0286	6.23945	0.00451013	groES	co-chaperonin GroES	2.4. Protein fate	Protein folding and stabilization
VPA0287	6.65954	0.00406983	groEL	chaperonin GroEL	2.4. Protein fate	Protein folding and stabilization
VP0712	-5.63593	8.16546e-07	.	hypothetical protein	8. Unknown function	Hypothetical proteins
VPA1424	-5.42212	0.0160373	.	PTS system, fructose-specific IIABC component	4. Transport and binding proteins	Carbohydrates, organic alcohols, and acids
VP0053	-5.10028	0.0111879	.	hypothetical protein	8. Unknown function	Hypothetical proteins
VPA1289	-4.98454	0.0215452	cspA	cold shock transcriptional regulator CspA	6. Cellular processes	Adaptations to atypical conditions
VPA1425	-4.89201	0.0098991	manA	mannose-6-phosphate isomerase	1.3. Energy metabolism	Sugars
VPA0701	-4.82899	0.0173561	.	putative oxalate/formate antiporter	4. Transport and binding proteins	Carbohydrates, organic alcohols, and acids
VPA0298	-4.50721	0.0142586	.	PTS system, fructose-specific IIA component	4. Transport and binding proteins	Carbohydrates, organic alcohols, and acids
VPA0297	-4.43995	0.0234999	.	PTS system, fructose-specific IIBC component	4. Transport and binding proteins	Carbohydrates, organic alcohols, and acids
VP2593	-4.38225	0.00141384	.	D-3-phosphoglycerate dehydrogenase	1.1. Amino acid biosynthesis	Serine family
VP1741	-4.32903	0.0268337	dagA	sodium/alanine symporter	4. Transport and binding proteins	Amino acids, peptides and amines
VP1456	-4.0804	0.0172087	.	transporter, BCCT family	4. Transport and binding proteins	Amino acids, peptides and amines
VPA0608	-3.94672	0.0149425	deaD	ATP-dependent RNA helicase DeaD	2.2. Transcription	Other
VP2828	-3.90267	2.45244e-05	.	EamA	4. Transport and binding proteins	Unknown substrate
VP1888	-3.84987	0.0241395	.	hypothetical protein	8. Unknown function	Hypothetical proteins
VP2260	-3.82395	0.000602991	.	hypothetical protein	8. Unknown function	Hypothetical proteins
VP2261	-3.76636	0.00141384	.	flagellin	6. Cellular processes	Chemotaxis and motility
VP1889	-3.72672	0.0195851	cspA	cold shock transcriptional regulator CspA	6. Cellular processes	Adaptations to atypical conditions
VP2761	-3.61211	0.00882929	ppc	phosphoenolpyruvate carboxylase	1.3. Energy metabolism	Other
VP3016	-3.53206	0.0195851	.	hypothetical protein	8. Unknown function	Hypothetical proteins
VPA0651	-3.51822	0.0225158	.	putative ferredoxin	8. Unknown function	General
VP2182	-3.51451	0.00767213	.	hypothetical protein	8. Unknown function	Hypothetical proteins
VP2181	-3.48465	0.0160373	.	hypothetical protein	8. Unknown function	Hypothetical proteins
VP2166	-3.43655	0.00632942	.	putative lactoylglutathione lyase	6. Cellular processes	Detoxification
VP0851	-3.4106	0.000403555	psaC	zinc ABC transporter, permease protein	4. Transport and binding proteins	Cations and iron carrying compounds
VPA1445	-3.38835	0.00451013	.	putative secreted calcium-binding protein	2.4. Protein fate	Protein and peptide secretion and trafficking
VPA1449	-3.28831	0.00451013	.	methyl-accepting chemotaxis protein	6. Cellular processes	Chemotaxis and motility
VP2509	-3.28766	0.003761	.	lipid A biosynthesis lauroyl acyltransferase	3. Cell envelope	Biosynthesis and degradation of surface polysaccharides and lipopolysaccharides
VPA1191	-3.13357	0.00275538	.	putative multidrug efflux membrane fusion protein	4. Transport and binding proteins	Multidrug resistance
VPA0655	-3.12458	0.00632942	.	hypothetical protein	8. Unknown function	Hypothetical proteins
VP2516	-3.11719	0.0195851	opaR	OpaR	5. Regulatory functions	Regulatory functions
VPA0390	-3.10531	0.0229276	rhlE	ATP-dependent RNA helicase RhlE	2.2. Transcription	Other
VP2119	-3.07962	0.000403555	.	Na+/H+ antiporter	4. Transport and binding proteins	Cations and iron carrying compounds
VP2608	-3.07073	0.00525644	.	hypothetical protein	8. Unknown function	Hypothetical proteins
VP2598	-3.04536	0.000403555	.	small-conductance mechanosensitive channel	4. Transport and binding proteins	Unknown substrate
VP1434	-3.02091	0.00343362	.	putative V10 pilin	6. Cellular processes	Pathogenesis
VP0620	-3.00453	0.0343132	.	predicted membrane protein	9. General function	Predicted membrane protein
VPA1670	-2.97168	0.0163226	.	putative collagenase family protease	2.4. Protein fate	Degradation of proteins, peptides, and glycopeptides
VP1504	-2.9606	0.0119498	.	ABC transporter, ATP-binding protein	4. Transport and binding proteins	Unknown substrate
VP0122	-2.95568	0.027836	bipA,typA	BipA protein	9. General function	(Putative) Signal transduction mechanisms
VPA1168	-2.94939	0.0120173	.	Mn2+ and Fe2+ transporters of the NRAMP family	4. Transport and binding proteins	Cations and iron carrying compounds
VP2329	-2.92901	0.0259557	mtrF	efflux pump component MtrF	4. Transport and binding proteins	Other
VP2063	-2.9084	0.0291791	.	sulfate permease family protein	4. Transport and binding proteins	Anions
VP2854	-2.90749	0.0234246	.	hypothetical protein	8. Unknown function	Hypothetical proteins
VP0440	-2.88553	0.0449837	.	hypothetical protein	8. Unknown function	Hypothetical proteins
VP1985	-2.87886	0.015174	.	hypothetical protein	8. Unknown function	Hypothetical proteins
VP2468	-2.87786	0.0160373	dacB	D-alanyl-D-alanine carboxypeptidase/endopeptidase	3. Cell envelope	Biosynthesis and degradation of murein sacculus and peptidoglycan
VPA0835	-2.85554	0.0229276	.	inosine-guanosine kinase	1.5. Purines, pyrimidines, nucleosides, and nucleotides	Nucleotide and nucleoside interconversions
VPA1575	-2.83402	0.0300979	yidZ	DNA-binding transcriptional regulator YidZ	5. Regulatory functions	Regulatory functions
VP1736	-2.8305	0.0395174	.	hypothetical protein	8. Unknown function	Hypothetical proteins
VP1369	-2.81652	0.0263001	.	hypothetical protein	8. Unknown function	Hypothetical proteins
VPA1190	-2.8101	0.00693599	.	putative acriflavin resistence protein	6. Cellular processes	Toxin production and resistance
VPA1597	-2.80265	0.0292443	.	predicted sulfurtransferase, Rhodanese	6. Cellular processes	Detoxification
VPA1657	-2.79469	0.0304451	.	ferric siderophore receptor homolog	4. Transport and binding proteins	Cations and iron carrying compounds
VPA1658	-2.74898	0.0372946	.	biotin carboxylase	1.4. Fatty acid and phospholipid metabolism	Biosynthesis
VP2811	-2.7127	0.00141384	motX	sodium-type polar flagellar protein MotX	6. Cellular processes	Chemotaxis and motility
VPA1624	-2.70758	0.0256996	.	predicted membrane protein	9. General function	Predicted membrane protein
VP2727	-2.70039	0.0215265	.	tRNA-dihydrouridine synthase A	2.3. Protein synthesis	tRNA aminoacylation
VP0579	-2.67517	0.00355142	cutC	copper homeostasis protein	4. Transport and binding proteins	Cations and iron carrying compounds
VP1996	-2.66637	0.0131867	.	ABC-type antimicrobial peptide transport system	4. Transport and binding proteins	Multidrug resistance
VP1875	-2.65133	0.0300686	.	para-aminobenzoate synthase component I	1.6. Biosynthesis of cofactors, prosthetic groups, and carriers	Folic acid
VPA1432	-2.64742	0.0098991	kdpE	putative two-component response regulator	5. Regulatory functions	Regulatory functions
VP0550	-2.64373	0.0131867	.	hypothetical protein	8. Unknown function	Hypothetical proteins
VP2061	-2.63462	0.0199954	rluC	23S rRNA ribosomal pseudouridine synthase	2.3. Protein synthesis	tRNA and rRNA base modification
VPA1294	-2.62557	0.0173561	.	putative DamX-related protein	8. Unknown function	General
VP0790	-2.61858	0.000720834	.	flagellin	6. Cellular processes	Chemotaxis and motility
VP0791	-2.61526	0.00295189	.	flagellin	6. Cellular processes	Chemotaxis and motility
VP1629	-2.60407	0.00786223	.	putative SAM-dependent methyltransferase	1.1. Amino acid biosynthesis	Serine family
VPA1220	-2.60011	0.0236168	luxQ	sensor protein LuxQ	5. Regulatory functions	Regulatory functions
VP1216	-2.59042	0.0383328	.	bicyclomycin/multidrug efflux system	4. Transport and binding proteins	Multidrug resistance
VP2810	-2.58198	0.000768963	.	hypothetical protein	8. Unknown function	Hypothetical proteins
VP2176	-2.58019	0.0299246	glpF	aquaporin Z	4. Transport and binding proteins	Porins
VP0615	-2.54853	0.0473978	xseA	exodeoxyribonuclease VII large subunit	2.1. DNA metabolism	Degradation of DNA
VP2447	-2.53345	0.0130302	.	putative protease	2.4. Protein fate	Degradation of proteins, peptides, and glycopeptides
VP2259	-2.52648	0.000720834	.	flagellin	6. Cellular processes	Chemotaxis and motility
VP2266	-2.51997	0.042463	.	hypothetical protein	8. Unknown function	Hypothetical proteins
VPA1483	-2.51812	0.00780675	.	putative ABC transporter membrane-spanning permease	4. Transport and binding proteins	Cations and iron carrying compounds
VPA1219	-2.51653	0.0423806	.	putative transcription regulator	5. Regulatory functions	Regulatory functions
VP2868	-2.51271	0.0293599	.	sodium/solute symporter	4. Transport and binding proteins	Unknown substrate
VP0909	-2.50283	0.0129086	.	hypothetical protein	8. Unknown function	Hypothetical proteins
VPA1656	-2.49728	0.0249027	.	ferric vibrioferrin receptor	4. Transport and binding proteins	Cations and iron carrying compounds
VP0606	-2.49533	0.0225158	.	hypothetical protein	8. Unknown function	Hypothetical proteins
VPA0520	-2.47467	0.0255813	.	multidrug resistance protein D	4. Transport and binding proteins	Multidrug resistance
VP1986	-2.46945	0.0131867	.	1-aminocyclopropane-1-carboxylate deaminase	1.3. Energy metabolism	Amino acids and amines
VP0054	-2.46847	0.0373008	.	hypothetical protein	8. Unknown function	Hypothetical proteins
VP1997	-2.45167	0.0359507	.	ABC-type antimicrobial peptide transport system	4. Transport and binding proteins	Multidrug resistance
VPA0141	-2.43137	0.0108301	mdr	putative Mdr	8. Unknown function	General
VP2451	-2.43058	0.00545617	nlpI	lipoprotein NlpI	3. Cell envelope	Other
VP0887	-2.42468	0.00716097	.	LolA	4. Transport and binding proteins	Amino acids, peptides and amines
VPA0509	-2.41689	0.0472752	mtr	putative tyrosine-specific transport protein	4. Transport and binding proteins	Amino acids, peptides and amines
VP0995	-2.39878	0.0363497	.	hypothetical protein	8. Unknown function	Hypothetical proteins
VP1260	-2.39496	0.0163226	.	outer membrane phospholipase, chain A	1.4. Fatty acid and phospholipid metabolism	Degradation
VP1737	-2.39133	0.0372228	.	hypothetical protein	8. Unknown function	Hypothetical proteins
VP0287	-2.38518	0.0172087	elaA	ElaA protein	1.2. Central intermediary metabolism	Other
VP2959	-2.36916	0.0147987	.	multiple antibiotic transporter	4. Transport and binding proteins	Multidrug resistance
VPA1159	-2.36047	0.00355142	guaC	guanosine 5'-monophosphate oxidoreductase	1.5. Purines, pyrimidines, nucleosides, and nucleotides	Nucleotide and nucleoside interconversions
VP2937	-2.35947	0.012529	.	predicted ATPase	8. Unknown function	Hypothetical proteins
VP0524	-2.35855	0.00659487	thyA	thymidylate synthase	1.5. Purines, pyrimidines, nucleosides, and nucleotides	2'-Deoxyribonucleotide metabolism
VP0288	-2.34799	0.0100074	dbpA	ATP-dependent RNA helicase DbpA	2.2. Transcription	Other
VP1116	-2.34408	0.0490645	bioD	dithiobiotin synthetase	1.6. Biosynthesis of cofactors, prosthetic groups, and carriers	Biotin
VPA1585	-2.33998	0.0472752	.	hypothetical protein	8. Unknown function	Hypothetical proteins
VP0632	-2.33617	0.0457073	nhaC-1	putative Na+/H+ antiporter	4. Transport and binding proteins	Cations and iron carrying compounds
VP2258	-2.3318	0.00380761	.	flagellin	6. Cellular processes	Chemotaxis and motility
VP2459	-2.32594	0.0180811	.	hypothetical protein	8. Unknown function	Hypothetical proteins
VPA1226	-2.31366	0.0112883	.	hypothetical protein	8. Unknown function	Hypothetical proteins
VP0124	-2.30695	0.015174	.	hypothetical protein	8. Unknown function	Hypothetical proteins
VPA1111	-2.30393	0.0211821	.	putative glycine betaine-binding ABC transporter	4. Transport and binding proteins	Amino acids, peptides and amines
VPA0583	-2.30151	0.0278318	.	putative ATP-dependent RNA helicase	2.2. Transcription	Other
VP0769	-2.28834	0.01432	.	hypothetical protein	8. Unknown function	Hypothetical proteins
VP1995	-2.28803	0.015506	.	ABC transporter, ATP-binding protein	4. Transport and binding proteins	Unknown substrate
VP1195	-2.27336	0.0373483	.	putative ABC transporter, permease protein	4. Transport and binding proteins	Unknown substrate
VP0056	-2.27053	0.0105762	.	hypothetical protein	8. Unknown function	Hypothetical proteins
VPA0149	-2.26746	0.0300686	.	putative two-component system sensor kinase	5. Regulatory functions	Regulatory functions
VP0795	-2.26192	0.0262559	hPr	phosphocarrier protein HPr	4. Transport and binding proteins	Carbohydrates, organic alcohols, and acids
VPA0581	-2.24467	0.0299243	.	hypothetical protein	8. Unknown function	Hypothetical proteins
VP3048	-2.24365	0.01227	.	putative hemolysin III	6. Cellular processes	Toxin production and resistance
VP2200	-2.24087	0.0120068	.	hypothetical protein	8. Unknown function	Hypothetical proteins
VP2455	-2.23433	0.0402513	rbfA	ribosome-binding factor A	2.2. Transcription	RNA processing
VPA1588	-2.22652	0.0364062	.	hypothetical protein	8. Unknown function	Hypothetical proteins
VP2177	-2.21719	0.0116433	recR	recombination protein RecR	2.1. DNA metabolism	DNA replication, recombination, and repair
VP0216	-2.20312	0.0299246	.	hypothetical protein	8. Unknown function	Hypothetical proteins
VPA1356	-2.20175	0.0249215	.	hypothetical protein	8. Unknown function	Hypothetical proteins
VP0613	-2.19705	0.0284052	.	predicted metal-dependent hydrolases	9. General function	Predicted hydrolase
VPA0522	-2.1961	0.0397003	.	hypothetical protein	8. Unknown function	Hypothetical proteins
VP3017	-2.17697	0.047308	.	putative transmembrane protein	3. Cell envelope	Other
VP1457	-2.17343	0.010943	.	predicted kinase	8. Unknown function	Hypothetical proteins
VP2448	-2.16693	0.0419248	.	putative protease	2.4. Protein fate	Degradation of proteins, peptides, and glycopeptides
VP0574	-2.16578	0.0226621	.	phosphate ABC transporter, permease protein	4. Transport and binding proteins	Anions
VPA0707	-2.16098	0.030854	.	putative delta-9 fatty acid desaturase	1.4. Fatty acid and phospholipid metabolism	Other
VP2115	-2.15984	0.0300686	.	Na+/H+ antiporter	4. Transport and binding proteins	Cations and iron carrying compounds
VP2888	-2.15121	0.0250911	.	putative sensory box/GGDEF family protein	9. General function	(Putative) Signal transduction mechanisms
VP0215	-2.1498	0.0225459	otnG	putative OtnG protein	8. Unknown function	General
VP2829	-2.14921	0.0195851	gpmA	phosphoglyceromutase	1.3. Energy metabolism	Glycolysis/gluconeogenesis
VP3018	-2.13597	0.00380761	.	hypothetical protein	8. Unknown function	Hypothetical proteins
VP2490	-2.13536	0.0263382	fbpB	iron(III) ABC transporter, permease protein	4. Transport and binding proteins	Cations and iron carrying compounds
VP1300	-2.12688	0.00776191	lrgA	putative effector of murein hydrolase LrgA	3. Cell envelope	Biosynthesis and degradation of murein sacculus and peptidoglycan
VP2461	-2.1263	0.00659487	glmM	phosphoglucomutase/phosphomannomutase family protein MrsA	3. Cell envelope	Biosynthesis and degradation of murein sacculus and peptidoglycan
VP1254	-2.11846	0.0107498	.	hypothetical protein	8. Unknown function	Hypothetical proteins
VP1476	-2.11722	0.0359102	.	putative anti-sigma F factor antagonist	5. Regulatory functions	Regulatory functions
VPA0671	-2.11319	0.00205651	yccS	putative efflux (PET) family transporter	4. Transport and binding proteins	Unknown substrate
VP2075	-2.11069	0.0100074	.	putative regulator protein	5. Regulatory functions	Regulatory functions
VPA1141	-2.10687	0.0291791	.	gamma-carboxymuconolactone decarboxylase	1.3. Energy metabolism	Other
VPA0013	-2.08344	0.0352775	.	hypothetical protein	8. Unknown function	Hypothetical proteins
VP2263	-2.0814	0.0318925	.	hypothetical protein	8. Unknown function	Hypothetical proteins
VPA0549	-2.08061	0.0300251	.	glutaredoxin and related proteins	8. Unknown function	Hypothetical proteins
VP2945	-2.06803	0.0160373	lexA	LexA repressor	5. Regulatory functions	Regulatory functions
VP0079	-2.05314	0.0489476	.	predicted flavoproteins	8. Unknown function	Hypothetical proteins
VP1324	-2.05274	0.0396567	.	putative SAM-dependent methyltransferase	1.1. Amino acid biosynthesis	Serine family
VP1131	-2.05041	0.0103724	.	hypothetical protein	8. Unknown function	Hypothetical proteins
VPA0579	-2.04099	0.0291791	.	putative alkaline phosphatase	1.2. Central intermediary metabolism	Other
VP0285	-2.04085	0.0174671	.	peptidyl-prolyl cis-trans isomerase, FKBP-type	2.4. Protein fate	Protein folding and stabilization
VPA0210	-2.03925	0.0277506	.	hypothetical protein	8. Unknown function	Hypothetical proteins
VP0460	-2.03605	0.0349093	murG	N-acetylglucosaminyl transferase	3. Cell envelope	Biosynthesis and degradation of murein sacculus and peptidoglycan
VPA1448	-2.03559	0.00650791	.	hypothetical protein	8. Unknown function	Hypothetical proteins
VP2159	-2.02199	0.0150771	.	putative methyl-accepting chemotaxis transmembrane protein	6. Cellular processes	Chemotaxis and motility
VP2427	-2.02179	0.015174	.	putative transcriptional regulator, LysR family	5. Regulatory functions	Regulatory functions
VPA0853	-2.02006	0.0335476	ycdZ	putataive membrane protein YcdZ	8. Unknown function	General
VP1186	-2.01884	0.0178784	.	pseudouridine synthase Rlu family protein	2.3. Protein synthesis	tRNA and rRNA base modification
VP0266	-2.01491	0.0204655	rpsQ	ribosomal protein S17	2.3. Protein synthesis	Ribosomal proteins: synthesis and modification
VP2549	-2.00905	0.012163	recX	recombination regulator RecX	5. Regulatory functions	Regulatory functions
VP0903	-2.00267	0.0284276	rhlE	RhlE	2.2. Transcription	Other
VPA0648	-2.00235	0.0137558	.	putative DOPA-dioxygenase-related protein	8. Unknown function	General
VP2690	-1.99278	0.0481038	mreC	rod shape-determining protein MreC	6. Cellular processes	Other
VP0057	-1.99264	0.0147999	.	non-specific serine/threonine protein kinase	2.1. DNA metabolism	DNA replication, recombination, and repair
VPA0049	-1.97287	0.018426	.	hypothetical protein	8. Unknown function	Hypothetical proteins
VP0991	-1.97119	0.0232316	.	predicted membrane protein	9. General function	Predicted membrane protein
VP2573	-1.96976	0.0100074	lepB	signal peptidase I	2.4. Protein fate	Protein and peptide secretion and trafficking
VPA0422	-1.96386	0.0300686	.	putative hemin ABC transporter, permease protein	4. Transport and binding proteins	Cations and iron carrying compounds
VPA1516	-1.95917	0.00791472	.	putative two-component response regulator	5. Regulatory functions	Regulatory functions
VPA0336	-1.95217	0.0108301	.	hypothetical protein	8. Unknown function	Hypothetical proteins
VP2339	-1.9506	0.0304583	.	hypothetical protein	8. Unknown function	Hypothetical proteins
VP0158	-1.94727	0.015174	spoU	tRNA guanosine-2'-O-methyltransferase	2.3. Protein synthesis	tRNA and rRNA base modification
VPA1574	-1.94484	0.0284052	mdtL	multidrug efflux system protein MdtL	4. Transport and binding proteins	Multidrug resistance
VP0886	-1.9437	0.0124428	.	hypothetical membrane protein	3. Cell envelope	General
VP2647	-1.94063	0.0100074	.	predicted membrane protein	9. General function	Predicted membrane protein
VP0144	-1.93826	0.0445113	cysQ	CysQ protein	1.2. Central intermediary metabolism	Sulfur metabolism
VP0217	-1.93567	0.0218141	.	putative regulator	5. Regulatory functions	Regulatory functions
VP1217	-1.93474	0.0215452	.	hypothetical protein	8. Unknown function	Hypothetical proteins
VP1299	-1.93163	0.0201615	lrgB	putative effector of murein hydrolase; LrgB	3. Cell envelope	Biosynthesis and degradation of murein sacculus and peptidoglycan
VPA0344	-1.91929	0.0299246	.	putative multidrug resistance protein	4. Transport and binding proteins	Multidrug resistance
VPA0053	-1.91244	0.0381996	.	putative transcription regulator protein	5. Regulatory functions	Regulatory functions
VP1271	-1.90852	0.0300686	.	putative protein-S-isoprenylcysteine methyltransferase	2.4. Protein fate	Protein modification and repair
VP2456	-1.89699	0.044668	infB	translation initiation factor IF-2	2.3. Protein synthesis	Translation factors
VP2827	-1.89457	0.0147009	.	methyl-accepting chemotaxis protein	6. Cellular processes	Chemotaxis and motility
VP0004	-1.89403	0.026406	rnpA	ribonuclease P	2.2. Transcription	RNA processing
VP1137	-1.89219	0.0293649	hisG	ATP phosphoribosyltransferase	1.1. Amino acid biosynthesis	Histidine family
VPA0213	-1.88312	0.0425279	.	hypothetical protein	8. Unknown function	Hypothetical proteins
VP1382	-1.87834	0.020696	.	transcriptional regulator, LysR family	5. Regulatory functions	Regulatory functions
VP1232	-1.8778	0.0146436	.	predicted permease	4. Transport and binding proteins	Unknown substrate
VP0378	-1.87667	0.0486429	.	hypothetical protein	8. Unknown function	Hypothetical proteins
VPA0664	-1.87528	0.0273138	.	putaive Fe-regulated protein B precursor	4. Transport and binding proteins	Other
VP2740	-1.87038	0.0259281	rpsF	30S ribosomal protein S6	2.3. Protein synthesis	Ribosomal proteins: synthesis and modification
VP1132	-1.86919	0.0311155	.	inosine-guanosine kinase	1.5. Purines, pyrimidines, nucleosides, and nucleotides	Nucleotide and nucleoside interconversions
VP2975	-1.86748	0.008226	.	predicted hydrolases	9. General function	Predicted hydrolase
VP2737	-1.86152	0.028289	rplI	50S ribosomal protein L9	2.3. Protein synthesis	Ribosomal proteins: synthesis and modification
VP2445	-1.85564	0.0284052	.	putative lipid carrier protein	1.4. Fatty acid and phospholipid metabolism	Biosynthesis
VP2772	-1.84855	0.00901211	rpsG	30S ribosomal protein S7	2.3. Protein synthesis	Ribosomal proteins: synthesis and modification
VP2257	-1.84647	0.0236155	FlaG	flagellar protein FlaG	6. Cellular processes	Chemotaxis and motility
VP2774	-1.83355	0.0300686	.	involved in oxidation of intracellular sulfur	1.2. Central intermediary metabolism	Sulfur metabolism
VPA1659	-1.83132	0.028358	.	siderophore synthetase component	8. Unknown function	Hypothetical protein
VPA0749	-1.82845	0.0350016	.	hypothetical protein	8. Unknown function	Hypothetical proteins
VPA1660	-1.82807	0.0398105	.	putative transport protein	4. Transport and binding proteins	Cations and iron carrying compounds
VP0248	-1.82642	0.0225158	menA	1,4-dihydroxy-2-naphthoate octaprenyltransferase	1.6. Biosynthesis of cofactors, prosthetic groups, and carriers	Menaquinone and ubiquinone
VPA1140	-1.82309	0.03515	.	predicted epimerase	8. Unknown function	Hypothetical proteins
VP1314	-1.81983	0.0106556	.	hypothetical protein	8. Unknown function	Hypothetical proteins
VPA0281	-1.81098	0.0284052	.	hypothetical protein	8. Unknown function	Hypothetical proteins
VPA0523	-1.8036	0.0252269	.	hypothetical protein	8. Unknown function	Hypothetical proteins
VP2444	-1.80039	0.0195851	.	putative acetyltransferase	1.2. Central intermediary metabolism	Other
VP3065	-1.80016	0.0169961	.	putative cyclohexadienyl dehydratase precursor signal peptide protein	1.1. Amino acid biosynthesis	Aromatic amino acid family
VP2738	-1.79067	0.0210437	rpsR	30S ribosomal protein S18	2.3. Protein synthesis	Ribosomal proteins: synthesis and modification
VP0531	-1.78329	0.0338268	rpsT	30S ribosomal protein S20	2.3. Protein synthesis	Ribosomal proteins: synthesis and modification
VP1902	-1.78267	0.0137995	.	predicted signal-transduction protein	9. General function	(Putative) Signal transduction mechanisms
VP1493	-1.78123	0.0373433	.	hypothetical protein	8. Unknown function	Hypothetical proteins
VP0560	-1.77767	0.0384385	.	YfiH family, Cu-oxidase	8. Unknown function	Hypothetical proteins
VPA0552	-1.77766	0.0128367	.	cold shock DNA-binding domain protein	6. Cellular processes	Adaptations to atypical conditions
VP0667	-1.77693	0.0173561	.	hypothetical protein	8. Unknown function	Hypothetical proteins
VP1155	-1.77633	0.0452687	.	predicted membrane protein	9. General function	Predicted membrane protein
VPA0441	-1.77545	0.0360211	.	putative integral membrane protein	3. Cell envelope	Other
VP2114	-1.77347	0.00938521	rnt	ribonuclease T	2.2. Transcription	RNA processing
VP2065	-1.77144	0.00882929	cobO	cob(I)yrinic acid a,c-diamide adenosyltransferase	1.6. Biosynthesis of cofactors, prosthetic groups, and carriers	Heme, porphyrin, and cobalamin
VP2313	-1.7705	0.0446402	cdsA	phosphatidate cytidylyltransferase	1.4. Fatty acid and phospholipid metabolism	Biosynthesis
VPA1722	-1.76772	0.0195851	.	RNA-binding protein	8. Unknown function	Hypothetical protein
VP0328	-1.75217	0.015506	rplU	50S ribosomal protein L21	2.3. Protein synthesis	Ribosomal proteins: synthesis and modification
VP0437	-1.75159	0.0210437	.	hypothetical protein	8. Unknown function	Hypothetical proteins
VPA0575	-1.74823	0.0486429	.	acetyl-CoA synthetase	1.2. Central intermediary metabolism	Other
VP0055	-1.74809	0.0130302	.	putative RNA polymerase ECF-type sigma factor	5. Regulatory functions	Regulatory functions
VP2030	-1.74753	0.0423806	rpsA	30S ribosomal protein S1	2.3. Protein synthesis	Ribosomal proteins: synthesis and modification
VPA1748	-1.74658	0.0429434	.	chloramphenicol acetyltransferase	6. Cellular processes	Toxin production and resistance
VPA1584	-1.74584	0.0346658	.	hypothetical protein	8. Unknown function	Hypothetical proteins
VP2739	-1.73432	0.0154293	.	primosomal replication protein N	2.1. DNA metabolism	DNA replication, recombination, and repair
VPA0368	-1.72657	0.0180811	tyrS	tyrosyl-tRNA synthetase	2.3. Protein synthesis	tRNA aminoacylation
VPA0246	-1.71968	0.0108641	.	predicted carboxypeptidase	8. Unknown function	Hypothetical proteins
VP0241	-1.71806	0.0463519	.	predicted membrane protein	9. General function	Predicted membrane protein
VP1099	-1.71613	0.018426	.	tRNA-(MS[2]IO[6]A)-hydroxylase	2.3. Protein synthesis	tRNA and rRNA base modification
VPA1169	-1.71148	0.0080132	folE	GTP cyclohydrolase I	1.6. Biosynthesis of cofactors, prosthetic groups, and carriers	Folic acid
VP2363	-1.71116	0.0469925	panE	2-dehydropantoate 2-reductase	1.6. Biosynthesis of cofactors, prosthetic groups, and carriers	Pantothenate and coenzyme A
VPA0571	-1.71079	0.0479219	.	hypothetical protein	8. Unknown function	Hypothetical proteins
VP2820	-1.70931	0.0491268	amiC	N-acetylmuramoyl-L-alanine amidase	3. Cell envelope	Biosynthesis and degradation of murein sacculus and peptidoglycan
VP2010	-1.70448	0.0224034	.	putative tetrathionate reductase complex: sensory transduction histidine kinase	1.3. Energy metabolism	Electron transport
VP0329	-1.69447	0.0095798	rpmA	50S ribosomal protein L27	2.3. Protein synthesis	Ribosomal proteins: synthesis and modification
VP0554	-1.6922	0.0237925	.	NTPase	8. Unknown function	General
VP1044	-1.68795	0.0249215	.	putative methyltransferase	8. Unknown function	Hypothetical proteins
VP2860	-1.68085	0.0462898	Mn	superoxide dismutase, Mn	6. Cellular processes	Detoxification
VP2458	-1.67963	0.0269489	.	ribosome maturation factor RimP	2.3. Protein synthesis	Ribosomal proteins: synthesis and modification
VP0990	-1.6772	0.040586	.	hypothetical protein	8. Unknown function	Hypothetical proteins
VP0305	-1.67289	0.0289708	.	hypothetical protein	8. Unknown function	Hypothetical proteins
VP0714	-1.67123	0.0469925	.	hypothetical protein	8. Unknown function	Hypothetical proteins
VP1210	-1.66473	0.0124428	rplY	50S ribosomal protein L25	2.3. Protein synthesis	Ribosomal proteins: synthesis and modification
VP0478	-1.66432	0.0304248	.	adenosylcobinamide-phosphate synthase	1.6. Biosynthesis of cofactors, prosthetic groups, and carriers	Heme, porphyrin, and cobalamin
VPA1631	-1.655	0.0251933	.	putative type IV pilin	3. Cell envelope	Surface structures
VPA0495	-1.65414	0.0458577	.	putative transcriptional regulator, AraC/XylS family	5. Regulatory functions	Regulatory functions
VPA1080	-1.65371	0.0225158	.	putative membrane transport protein	4. Transport and binding proteins	Nucleosides, purines and pyrimidines
VPA0820	-1.63774	0.0195851	glnH	amino acid ABC transporter, periplasmic amino acid-binding protein	4. Transport and binding proteins	Amino acids, peptides and amines
VP3015	-1.6312	0.044457	.	hypothetical protein	8. Unknown function	Hypothetical proteins
VPA0070	-1.62954	0.0433541	.	S-formylglutathione hydrolase	9. General function	Predicted hydrolase
VP0749	-1.62854	0.0363497	.	hypothetical protein	8. Unknown function	Hypothetical proteins
VP0256	-1.62669	0.0250911	rpsJ	30S ribosomal protein S10	2.3. Protein synthesis	Ribosomal proteins: synthesis and modification
VP2724	-1.62612	0.0168175	.	hypothetical protein	8. Unknown function	Hypothetical proteins
VPA1699	-1.62356	0.0225158	.	ATP-dependent RNA helicase, DEAD box family	2.2. Transcription	Other
VP1264	-1.615	0.0273138	.	cell division inhibitor SulA	6. Cellular processes	Cell division
VP2368	-1.61205	0.0396121	.	HesA/MoeB/ThiF family protein	1.6. Biosynthesis of cofactors, prosthetic groups, and carriers	Thiamine
VP0475	-1.61023	0.028358	.	transcriptional regulator, LysR family	5. Regulatory functions	Regulatory functions
VP2742	-1.60624	0.00780675	.	DNA adenine methylase	2.1. DNA metabolism	DNA replication, recombination, and repair
VPA0062	-1.60385	0.0321621	.	putative ribosomal large chain pseudouridine synthase A	2.3. Protein synthesis	tRNA and rRNA base modification
VP0263	-1.60044	0.0296488	rpsC	30S ribosomal protein S3	2.3. Protein synthesis	Ribosomal proteins: synthesis and modification
VPA1271	-1.59978	0.0138157	.	thiol:disulfide interchange protein	2.4. Protein fate	Protein folding and stabilization
VP2129	-1.58748	0.020128	.	hypothetical protein	8. Unknown function	Hypothetical proteins
VP1311	-1.58625	0.0149425	.	vtamin B12-transporter permease	4. Transport and binding proteins	Other
VP0924	-1.58458	0.0255813	.	rhomboid family GlyGly-CTERM serine protease	2.4. Protein fate	Degradation of proteins, peptides, and glycopeptides
VP1866	-1.58343	0.046378	.	hypothetical protein	8. Unknown function	Hypothetical proteins
VP2462	-1.57459	0.0300686	folP	dihydropteroate synthase	1.6. Biosynthesis of cofactors, prosthetic groups, and carriers	Folic acid
VP0450	-1.57355	0.00659487	.	16S rRNA-methyltransferase	8. Unknown function	Hypothetical proteins
VP0112	-1.57201	0.0378782	.	methyltransferase-related protein	8. Unknown function	General
VP0236	-1.56913	0.0195851	.	nucleotide sugar dehydrogenase	3. Cell envelope	Biosynthesis and degradation of surface polysaccharides and lipopolysaccharides
VP2531	-1.56612	0.029712	trmD	tRNA (guanine-N(1)-)-methyltransferase	2.3. Protein synthesis	tRNA and rRNA base modification
VP0668	-1.56576	0.0428935	.	hypothetical protein	8. Unknown function	Hypothetical proteins
VPA1630	-1.56123	0.00659487	.	sodium/dicarboxylate symporter	4. Transport and binding proteins	Carbohydrates, organic alcohols, and acids
VPA1433	-1.54783	0.0338401	.	putative two-component sensor kinase	5. Regulatory functions	Regulatory functions
VP2865	-1.54255	0.040586	dipZ	thiol:disulfide interchange protein precursor	2.4. Protein fate	Protein folding and stabilization
VP1507	-1.53952	0.0474131	.	hypothetical protein	8. Unknown function	Hypothetical proteins
VP0690	-1.53936	0.00780675	motB	flagellar motor protein MotB	6. Cellular processes	Chemotaxis and motility
VP2733	-1.53722	0.0383328	.	outer membrane protein/protective antigen	3. Cell envelope	Other
VP2214	-1.53542	0.0346658	vacJ	VacJ lipoprotein	3. Cell envelope	Other
VP0242	-1.53136	0.0483031	.	hypothetical protein	8. Unknown function	Hypothetical proteins
VP0005	-1.52774	0.0195851	rpmH	50S ribosomal protein L34	2.3. Protein synthesis	Ribosomal proteins: synthesis and modification
VPA0316	-1.52585	0.0383615	.	putative outer membrane protein	3. Cell envelope	Other
VPA0712	-1.52465	0.0290524	rbgA	ribosomal biogenesis GTPase	8. Unknown function	General
VP0454	-1.52342	0.01859	.	penicillin-binding protein 3	3. Cell envelope	Biosynthesis and degradation of murein sacculus and peptidoglycan
VP2744	-1.52218	0.0286271	aroB	3-dehydroquinate synthase	1.1. Amino acid biosynthesis	Aromatic amino acid family
VP2190	-1.52008	0.0481653	truA	tRNA pseudouridine synthase A	2.3. Protein synthesis	tRNA and rRNA base modification
VP0438	-1.51597	0.0290395	rplM	50S ribosomal protein L13	2.3. Protein synthesis	Ribosomal proteins: synthesis and modification
VP0265	-1.51004	0.0234983	rpmC	50S ribosomal protein L29	2.3. Protein synthesis	Ribosomal proteins: synthesis and modification
VP2530	-1.50625	0.0483426	rplS	50S ribosomal protein L19	2.3. Protein synthesis	Ribosomal proteins: synthesis and modification
